# Supplementary material for: ANO1 Expression Orchestrates p27Kip1/MCL1-Mediated Signaling in Head and Neck Squamous Cell Carcinoma
Source: Cancers (Basel). 2021 Mar 9;13(5):1170. doi: 10.3390/cancers13051170 (PMC7967175; doi:10.3390/cancers13051170)
Supplement: Supplementary file 1 [file cancers-13-01170-s001.zip]

Archive with 3 entries (2 files):
- cancers-1120165-supplementary-FINAL/
- cancers-1120165-supplementary-FINAL/Figures_S1-S8.pdf
- cancers-1120165-supplementary-FINAL/TableS1.xlsx
