# Supplementary material for: ANO1 Expression Orchestrates p27Kip1/MCL1-Mediated Signaling in Head and Neck Squamous Cell Carcinoma
Source: Cancers (Basel). 2021 Mar 9;13(5):1170. doi: 10.3390/cancers13051170 (PMC7967175; doi:10.3390/cancers13051170)
Supplement: Supplementary file 1 [file cancers-13-01170-s001.zip › cancers-1120165-supplementary-FINAL/TableS1.xlsx]

## Sheet: gsea_report_for_ANO1-KD_1546424
NAME	SIZE	ES	NES	NOM p-val	FDR q-val	FWER p-val	RANK AT MAX	LEADING EDGE
CHANG_CYCLING_GENES	139	0.794852	2.35922	0	0	0	4551	tags=69%, list=8%, signal=75%
FLORIO_NEOCORTEX_BASAL_RADIAL_GLIA_DN	185	0.763226	2.33002	0	0	0	6088	tags=67%, list=10%, signal=75%
FISCHER_DREAM_TARGETS	884	0.691859	2.32711	0	0	0	6137	tags=52%, list=11%, signal=57%
ZHANG_TLX_TARGETS_DN	87	0.822352	2.32276	0	0	0	5031	tags=74%, list=9%, signal=80%
DUTERTRE_ESTRADIOL_RESPONSE_24HR_UP	308	0.725809	2.31429	0	0	0	6106	tags=63%, list=10%, signal=70%
ROSTY_CERVICAL_CANCER_PROLIFERATION_CLUSTER	133	0.78186	2.30833	0	0	0	5940	tags=71%, list=10%, signal=79%
ZHOU_CELL_CYCLE_GENES_IN_IR_RESPONSE_6HR	80	0.820398	2.27772	0	0	0	6965	tags=80%, list=12%, signal=91%
PUJANA_XPRSS_INT_NETWORK	161	0.753654	2.26821	0	0	0	5847	tags=60%, list=10%, signal=66%
ZHANG_TLX_TARGETS_36HR_DN	181	0.742951	2.2661	0	0	0	5445	tags=59%, list=9%, signal=64%
GOBERT_OLIGODENDROCYTE_DIFFERENTIATION_UP	517	0.689604	2.26027	0	0	0	5787	tags=52%, list=10%, signal=57%
PUJANA_BRCA_CENTERED_NETWORK	114	0.779675	2.25685	0	0	0	5847	tags=65%, list=10%, signal=72%
KONG_E2F3_TARGETS	95	0.79054	2.23194	0	0	0	5940	tags=65%, list=10%, signal=73%
ZHANG_TLX_TARGETS_60HR_DN	259	0.713213	2.2298	0	0	0	5939	tags=55%, list=10%, signal=61%
SOTIRIOU_BREAST_CANCER_GRADE_1_VS_3_UP	141	0.741088	2.19423	0	0	0	5421	tags=60%, list=9%, signal=66%
CROONQUIST_IL6_DEPRIVATION_DN	96	0.776506	2.19345	0	0	0	5740	tags=71%, list=10%, signal=78%
KAUFFMANN_MELANOMA_RELAPSE_UP	60	0.823473	2.18761	0	0	0	4244	tags=72%, list=7%, signal=77%
PUJANA_BREAST_CANCER_WITH_BRCA1_MUTATED_UP	54	0.828374	2.17694	0	0	0	5761	tags=81%, list=10%, signal=90%
CROONQUIST_NRAS_SIGNALING_DN	71	0.797769	2.17656	0	0	0	6164	tags=77%, list=11%, signal=87%
MISSIAGLIA_REGULATED_BY_METHYLATION_DN	117	0.745209	2.1681	0	0	0	5992	tags=64%, list=10%, signal=71%
GRAHAM_NORMAL_QUIESCENT_VS_NORMAL_DIVIDING_DN	84	0.771714	2.16801	0	0	0	4342	tags=62%, list=7%, signal=67%
VERNELL_RETINOBLASTOMA_PATHWAY_UP	68	0.805302	2.16412	0	0	0	6030	tags=75%, list=10%, signal=84%
PYEON_HPV_POSITIVE_TUMORS_UP	86	0.763958	2.15144	0	0	0	4547	tags=58%, list=8%, signal=63%
KANG_DOXORUBICIN_RESISTANCE_UP	50	0.837327	2.14162	0	0	0	5026	tags=84%, list=9%, signal=92%
FUJII_YBX1_TARGETS_DN	193	0.703109	2.13992	0	0	0	6106	tags=53%, list=10%, signal=59%
ZHAN_MULTIPLE_MYELOMA_PR_UP	43	0.855692	2.1364	0	0	0	5421	tags=79%, list=9%, signal=87%
ZHOU_CELL_CYCLE_GENES_IN_IR_RESPONSE_24HR	120	0.728417	2.13436	0	0	0	6294	tags=64%, list=11%, signal=72%
WHITEFORD_PEDIATRIC_CANCER_MARKERS	112	0.745719	2.1256	0	0	0	6054	tags=63%, list=10%, signal=71%
ISHIDA_E2F_TARGETS	50	0.829885	2.11147	0	0	0	5284	tags=80%, list=9%, signal=88%
WHITFIELD_CELL_CYCLE_LITERATURE	44	0.833056	2.10735	0	0	0	4368	tags=80%, list=8%, signal=86%
PUJANA_BRCA2_PCC_NETWORK	406	0.65064	2.10242	0	0	0	6018	tags=46%, list=10%, signal=51%
WINNEPENNINCKX_MELANOMA_METASTASIS_UP	150	0.704522	2.09964	0	0	0	5760	tags=53%, list=10%, signal=58%
ODONNELL_TFRC_TARGETS_DN	124	0.715539	2.09344	0	0	0	5284	tags=56%, list=9%, signal=61%
HOFFMANN_LARGE_TO_SMALL_PRE_BII_LYMPHOCYTE_UP	156	0.697889	2.08612	0	0	0	5992	tags=54%, list=10%, signal=60%
MORI_IMMATURE_B_LYMPHOCYTE_DN	90	0.745058	2.07561	0	1.97025e-05	0.001	6174	tags=62%, list=11%, signal=69%
FISCHER_G2_M_CELL_CYCLE	220	0.664624	2.06402	0	1.91396e-05	0.001	6075	tags=52%, list=10%, signal=58%
LEE_EARLY_T_LYMPHOCYTE_UP	98	0.722564	2.06386	0	1.86079e-05	0.001	4368	tags=54%, list=8%, signal=58%
SONG_TARGETS_OF_IE86_CMV_PROTEIN	58	0.791531	2.06272	0	1.8105e-05	0.001	4625	tags=69%, list=8%, signal=75%
WHITFIELD_CELL_CYCLE_S	150	0.689028	2.0493	0	3.52026e-05	0.002	5941	tags=48%, list=10%, signal=53%
KAMMINGA_EZH2_TARGETS	41	0.83064	2.04755	0	3.43e-05	0.002	5394	tags=73%, list=9%, signal=81%
REACTOME_G2_M_CHECKPOINTS	41	0.813505	2.03644	0	3.34425e-05	0.002	4265	tags=73%, list=7%, signal=79%
FISCHER_G1_S_CELL_CYCLE	192	0.669402	2.03582	0	3.26268e-05	0.002	5949	tags=49%, list=10%, signal=55%
MARSON_BOUND_BY_E2F4_UNSTIMULATED	651	0.610426	2.02943	0	3.185e-05	0.002	5940	tags=42%, list=10%, signal=46%
REN_BOUND_BY_E2F	61	0.769177	2.02605	0	3.11093e-05	0.002	6106	tags=67%, list=10%, signal=75%
FARMER_BREAST_CANCER_CLUSTER_2	32	0.852282	2.02393	0	3.04022e-05	0.002	5984	tags=78%, list=10%, signal=87%
BURTON_ADIPOGENESIS_3	100	0.709649	2.02308	0	2.97266e-05	0.002	5821	tags=60%, list=10%, signal=67%
EGUCHI_CELL_CYCLE_RB1_TARGETS	23	0.903889	2.02258	0	2.90804e-05	0.002	4636	tags=96%, list=8%, signal=104%
REACTOME_ACTIVATION_OF_THE_PRE_REPLICATIVE_COMPLEX	30	0.862844	2.02048	0	2.84617e-05	0.002	3773	tags=80%, list=6%, signal=86%
MORI_LARGE_PRE_BII_LYMPHOCYTE_UP	84	0.727334	2.01053	0	4.20497e-05	0.003	4971	tags=58%, list=9%, signal=64%
KOBAYASHI_EGFR_SIGNALING_24HR_DN	242	0.633104	1.98313	0	6.89845e-05	0.005	5421	tags=55%, list=9%, signal=61%
REACTOME_ACTIVATION_OF_ATR_IN_RESPONSE_TO_REPLICATION_STRESS	35	0.822982	1.98245	0	6.76048e-05	0.005	4265	tags=74%, list=7%, signal=80%
BLUM_RESPONSE_TO_SALIRASIB_DN	333	0.618732	1.98027	0	7.93601e-05	0.006	6116	tags=46%, list=11%, signal=51%
REACTOME_DNA_REPLICATION	182	0.645794	1.9789	0	9.09149e-05	0.007	6106	tags=48%, list=10%, signal=54%
WHITFIELD_CELL_CYCLE_G1_S	134	0.669836	1.9662	0	0.000152441	0.012	5949	tags=49%, list=10%, signal=55%
MOLENAAR_TARGETS_OF_CCND1_AND_CDK4_DN	49	0.768793	1.96422	0	0.000161998	0.013	4815	tags=65%, list=8%, signal=71%
MARKEY_RB1_ACUTE_LOF_UP	225	0.632969	1.96298	0	0.000159052	0.013	6106	tags=48%, list=10%, signal=53%
PYEON_CANCER_HEAD_AND_NECK_VS_CERVICAL_UP	171	0.641979	1.95729	0	0.000156212	0.013	4948	tags=41%, list=9%, signal=45%
WU_APOPTOSIS_BY_CDKN1A_VIA_TP53	54	0.764166	1.9552	0	0.000153472	0.013	5421	tags=74%, list=9%, signal=82%
PID_FANCONI_PATHWAY	43	0.764725	1.9431	0	0.000220431	0.019	4616	tags=60%, list=8%, signal=66%
TANG_SENESCENCE_TP53_TARGETS_DN	56	0.745344	1.93699	0	0.000273562	0.024	5421	tags=64%, list=9%, signal=71%
KEGG_DNA_REPLICATION	36	0.794773	1.92447	0	0.000313909	0.026	5563	tags=69%, list=10%, signal=77%
FERREIRA_EWINGS_SARCOMA_UNSTABLE_VS_STABLE_UP	149	0.635713	1.91984	0	0.000353274	0.03	4927	tags=42%, list=8%, signal=46%
REACTOME_MITOTIC_M_M_G1_PHASES	162	0.633895	1.91234	0	0.00044512	0.039	6106	tags=45%, list=10%, signal=50%
REACTOME_CELL_CYCLE_MITOTIC	304	0.600992	1.91169	0	0.000438054	0.039	5873	tags=43%, list=10%, signal=47%
REACTOME_DNA_STRAND_ELONGATION	30	0.810745	1.90566	0	0.000483668	0.044	5563	tags=80%, list=10%, signal=88%
VILLANUEVA_LIVER_CANCER_KRT19_UP	164	0.633966	1.90439	0	0.000486605	0.045	6054	tags=47%, list=10%, signal=52%
GRAHAM_CML_DIVIDING_VS_NORMAL_QUIESCENT_UP	176	0.624755	1.90434	0	0.000479232	0.045	5940	tags=46%, list=10%, signal=51%
STEIN_ESRRA_TARGETS_RESPONSIVE_TO_ESTROGEN_DN	39	0.767195	1.90121	0	0.000522248	0.05	5531	tags=67%, list=10%, signal=74%
AMUNDSON_GAMMA_RADIATION_RESPONSE	40	0.760374	1.89584	0	0.000573801	0.056	5940	tags=73%, list=10%, signal=81%
KAUFFMANN_DNA_REPAIR_GENES	224	0.605599	1.88612	0	0.000770221	0.076	6110	tags=41%, list=10%, signal=46%
LE_EGR2_TARGETS_UP	103	0.651552	1.8845	0	0.000778499	0.078	4636	tags=48%, list=8%, signal=52%
ODONNELL_TARGETS_OF_MYC_AND_TFRC_DN	43	0.749073	1.88209	0	0.000814881	0.083	5284	tags=60%, list=9%, signal=66%
REACTOME_CHROMOSOME_MAINTENANCE	117	0.638861	1.86649	0	0.00114128	0.117	13644	tags=65%, list=23%, signal=85%
REACTOME_CELL_CYCLE	395	0.575086	1.86176	0	0.00124577	0.129	5940	tags=39%, list=10%, signal=43%
FRASOR_RESPONSE_TO_SERM_OR_FULVESTRANT_DN	50	0.725519	1.85859	0	0.00127441	0.134	5940	tags=64%, list=10%, signal=71%
CHIANG_LIVER_CANCER_SUBCLASS_PROLIFERATION_UP	166	0.616181	1.8564	0	0.00135649	0.143	5421	tags=47%, list=9%, signal=52%
BENPORATH_CYCLING_GENES	614	0.557245	1.85122	0	0.00148014	0.157	6088	tags=40%, list=10%, signal=44%
ZHANG_RESPONSE_TO_IKK_INHIBITOR_AND_TNF_DN	97	0.651521	1.85056	0	0.00150461	0.162	6042	tags=47%, list=10%, signal=53%
GARGALOVIC_RESPONSE_TO_OXIDIZED_PHOSPHOLIPIDS_TURQUOISE_DN	51	0.708846	1.84897	0	0.00152004	0.165	4758	tags=47%, list=8%, signal=51%
REACTOME_MITOTIC_PROMETAPHASE	79	0.674543	1.84158	0	0.00183336	0.191	5705	tags=52%, list=10%, signal=57%
REICHERT_MITOSIS_LIN9_TARGETS	27	0.791863	1.83662	0	0.00203727	0.212	4625	tags=67%, list=8%, signal=72%
GREENBAUM_E2A_TARGETS_UP	31	0.774362	1.82707	0	0.00247003	0.256	4636	tags=61%, list=8%, signal=67%
ZHANG_BREAST_CANCER_PROGENITORS_UP	392	0.566392	1.82193	0	0.00269445	0.28	5919	tags=38%, list=10%, signal=41%
REACTOME_EXTENSION_OF_TELOMERES	27	0.793744	1.82164	0	0.0026782	0.28	5563	tags=67%, list=10%, signal=74%
WHITFIELD_CELL_CYCLE_G2	166	0.604335	1.81734	0	0.00296753	0.305	5986	tags=47%, list=10%, signal=52%
SHEDDEN_LUNG_CANCER_POOR_SURVIVAL_A6	426	0.556438	1.81469	0	0.00308346	0.319	6102	tags=41%, list=10%, signal=46%
KAUFFMANN_DNA_REPLICATION_GENES	143	0.608458	1.81453	0	0.00305509	0.32	4957	tags=43%, list=9%, signal=47%
MITSIADES_RESPONSE_TO_APLIDIN_DN	241	0.580396	1.80846	0	0.00327584	0.342	6132	tags=44%, list=11%, signal=48%
BENPORATH_PROLIFERATION	134	0.613872	1.80782	0	0.00326155	0.343	5217	tags=46%, list=9%, signal=51%
KINSEY_TARGETS_OF_EWSR1_FLII_FUSION_UP	1160	0.528011	1.80739	0	0.00327047	0.348	6132	tags=35%, list=11%, signal=39%
BIDUS_METASTASIS_UP	203	0.588993	1.8073	0	0.0032493	0.348	11293	tags=54%, list=19%, signal=67%
TOYOTA_TARGETS_OF_MIR34B_AND_MIR34C	409	0.558526	1.80083	0	0.0037386	0.395	12729	tags=52%, list=22%, signal=66%
FEVR_CTNNB1_TARGETS_DN	522	0.546107	1.79464	0	0.00414467	0.427	6030	tags=36%, list=10%, signal=39%
HORIUCHI_WTAP_TARGETS_DN	290	0.569388	1.79066	0	0.00441893	0.447	5739	tags=38%, list=10%, signal=42%
YU_MYC_TARGETS_UP	38	0.7223	1.79022	0	0.00440768	0.449	4959	tags=61%, list=9%, signal=66%
BOYAULT_LIVER_CANCER_SUBCLASS_G23_UP	49	0.699995	1.7901	0	0.00436817	0.449	4636	tags=47%, list=8%, signal=51%
RIZ_ERYTHROID_DIFFERENTIATION	74	0.648147	1.78662	0	0.00468029	0.479	10336	tags=57%, list=18%, signal=69%
LINDGREN_BLADDER_CANCER_CLUSTER_3_UP	304	0.560163	1.78594	0	0.00468766	0.481	6106	tags=39%, list=10%, signal=43%
EPPERT_PROGENITOR	124	0.608595	1.77681	0	0.00539581	0.536	5990	tags=39%, list=10%, signal=43%
FINETTI_BREAST_CANCER_KINOME_RED	16	0.87973	1.77298	0	0.00575634	0.561	5284	tags=88%, list=9%, signal=96%
REACTOME_E2F_MEDIATED_REGULATION_OF_DNA_REPLICATION	34	0.726786	1.76194	0	0.00690627	0.634	3859	tags=65%, list=7%, signal=69%
CHICAS_RB1_TARGETS_GROWING	225	0.566348	1.75399	0	0.00782415	0.69	6018	tags=43%, list=10%, signal=48%
NUYTTEN_EZH2_TARGETS_DN	924	0.517369	1.7511	0	0.00812392	0.707	6132	tags=35%, list=11%, signal=39%
PID_ATR_PATHWAY	39	0.711301	1.74289	0.00174216	0.0094105	0.76	7189	tags=62%, list=12%, signal=70%
YU_BAP1_TARGETS	29	0.745785	1.74256	0.00344234	0.00939793	0.764	3917	tags=55%, list=7%, signal=59%
BIOCARTA_MCM_PATHWAY	18	0.830478	1.74112	0	0.0095392	0.77	3495	tags=72%, list=6%, signal=77%
REACTOME_MITOTIC_G1_G1_S_PHASES	133	0.587302	1.74081	0	0.00950692	0.773	3859	tags=35%, list=7%, signal=38%
BURTON_ADIPOGENESIS_PEAK_AT_16HR	40	0.693467	1.74031	0.00340136	0.00953742	0.78	5563	tags=55%, list=10%, signal=61%
PID_AURORA_B_PATHWAY	38	0.700209	1.73954	0.00172414	0.00954896	0.783	6132	tags=61%, list=11%, signal=68%
REACTOME_LAGGING_STRAND_SYNTHESIS	19	0.808978	1.73586	0.00175747	0.0100289	0.802	5563	tags=79%, list=10%, signal=87%
JOHNSTONE_PARVB_TARGETS_3_DN	828	0.514571	1.73186	0	0.0106296	0.822	12813	tags=50%, list=22%, signal=64%
SLEBOS_HEAD_AND_NECK_CANCER_WITH_HPV_UP	77	0.629024	1.72839	0	0.0112495	0.845	4948	tags=40%, list=9%, signal=44%
SARRIO_EPITHELIAL_MESENCHYMAL_TRANSITION_UP	172	0.569459	1.72178	0	0.0125569	0.872	6106	tags=48%, list=10%, signal=54%
ZWANG_DOWN_BY_2ND_EGF_PULSE	239	0.552799	1.71715	0	0.0133693	0.893	14009	tags=53%, list=24%, signal=70%
HAMAI_APOPTOSIS_VIA_TRAIL_UP	550	0.520363	1.71692	0	0.0133167	0.896	14081	tags=54%, list=24%, signal=70%
PUJANA_CHEK2_PCC_NETWORK	744	0.513564	1.7164	0	0.0133064	0.896	13445	tags=50%, list=23%, signal=64%
RUIZ_TNC_TARGETS_DN	136	0.582627	1.71574	0	0.0133138	0.897	5940	tags=47%, list=10%, signal=52%
KEGG_CELL_CYCLE	124	0.584337	1.71063	0	0.0145244	0.925	4444	tags=38%, list=8%, signal=41%
NAKAYAMA_SOFT_TISSUE_TUMORS_PCA2_UP	85	0.605302	1.70666	0	0.0153991	0.933	11271	tags=61%, list=19%, signal=76%
REACTOME_TRANSPORT_OF_MATURE_TRANSCRIPT_TO_CYTOPLASM	51	0.659639	1.70404	0	0.0159147	0.941	14350	tags=65%, list=25%, signal=86%
SENGUPTA_NASOPHARYNGEAL_CARCINOMA_UP	275	0.542088	1.70353	0	0.0158888	0.944	5847	tags=39%, list=10%, signal=43%
SU_TESTIS	72	0.626188	1.70343	0	0.0157963	0.947	4368	tags=33%, list=8%, signal=36%
CHIARETTI_T_ALL_RELAPSE_PROGNOSIS	19	0.813834	1.69921	0.00355872	0.0168151	0.958	3760	tags=68%, list=6%, signal=73%
LY_AGING_MIDDLE_DN	16	0.828361	1.69906	0.00355872	0.0167387	0.959	9774	tags=94%, list=17%, signal=113%
GAVIN_FOXP3_TARGETS_CLUSTER_P6	88	0.606271	1.69636	0	0.0172557	0.966	7044	tags=49%, list=12%, signal=56%
SHEN_SMARCA2_TARGETS_UP	408	0.523464	1.69246	0	0.018319	0.972	14937	tags=58%, list=26%, signal=77%
MONTERO_THYROID_CANCER_POOR_SURVIVAL_UP	12	0.876004	1.69146	0.003663	0.0184893	0.973	5421	tags=83%, list=9%, signal=92%
REACTOME_S_PHASE	107	0.590071	1.69033	0	0.0187153	0.975	6106	tags=41%, list=10%, signal=46%
RICKMAN_METASTASIS_UP	309	0.533934	1.68975	0	0.0187425	0.975	14315	tags=55%, list=25%, signal=73%
BURTON_ADIPOGENESIS_12	29	0.7328	1.68396	0	0.0203546	0.983	11022	tags=66%, list=19%, signal=81%
ABRAMSON_INTERACT_WITH_AIRE	44	0.670329	1.68222	0.00165837	0.0207464	0.987	3973	tags=39%, list=7%, signal=41%
REACTOME_TELOMERE_MAINTENANCE	75	0.611856	1.67238	0	0.0241386	0.991	14407	tags=63%, list=25%, signal=83%
XU_HGF_TARGETS_INDUCED_BY_AKT1_48HR_DN	25	0.740501	1.67102	0.00181159	0.0244864	0.993	12124	tags=64%, list=21%, signal=81%
PID_E2F_PATHWAY	74	0.615729	1.66997	0	0.024667	0.993	6106	tags=46%, list=10%, signal=51%
MORI_PRE_BI_LYMPHOCYTE_UP	79	0.60724	1.66819	0	0.0251724	0.995	6174	tags=42%, list=11%, signal=47%
CHOW_RASSF1_TARGETS_UP	26	0.727673	1.66723	0.00341297	0.0253648	0.995	6123	tags=50%, list=11%, signal=56%
REACTOME_G1_S_TRANSITION	108	0.583685	1.66408	0	0.0264021	0.997	3859	tags=36%, list=7%, signal=39%
IWANAGA_E2F1_TARGETS_INDUCED_BY_SERUM	28	0.717865	1.6624	0.00519931	0.0268433	0.997	4896	tags=57%, list=8%, signal=62%
REACTOME_CDC6_ASSOCIATION_WITH_THE_ORC_ORIGIN_COMPLEX	11	0.872575	1.66192	0	0.026834	0.997	3495	tags=73%, list=6%, signal=77%
REACTOME_SYNTHESIS_OF_DNA	91	0.596727	1.66035	0	0.0272226	0.998	6106	tags=43%, list=10%, signal=48%
MANALO_HYPOXIA_DN	268	0.527677	1.6581	0	0.0279184	0.998	11592	tags=46%, list=20%, signal=58%
RODRIGUES_THYROID_CARCINOMA_POORLY_DIFFERENTIATED_UP	581	0.500784	1.65178	0	0.0304865	0.999	6137	tags=34%, list=11%, signal=38%
MUELLER_PLURINET	296	0.516358	1.64875	0	0.0316799	1	12714	tags=50%, list=22%, signal=64%
REACTOME_M_G1_TRANSITION	79	0.594552	1.6463	0	0.0324895	1	3773	tags=34%, list=6%, signal=36%
BURTON_ADIPOGENESIS_PEAK_AT_24HR	41	0.660974	1.6435	0.00174216	0.0336072	1	6007	tags=54%, list=10%, signal=60%
LY_AGING_OLD_DN	55	0.626524	1.64266	0	0.0337787	1	10161	tags=60%, list=17%, signal=73%
WAKASUGI_HAVE_ZNF143_BINDING_SITES	56	0.622145	1.63859	0.0049505	0.0355651	1	6965	tags=48%, list=12%, signal=55%
GARCIA_TARGETS_OF_FLI1_AND_DAX1_DN	160	0.547494	1.6369	0	0.0361856	1	13644	tags=54%, list=23%, signal=71%
GEORGES_TARGETS_OF_MIR192_AND_MIR215	803	0.486993	1.63655	0	0.0360912	1	6137	tags=31%, list=11%, signal=34%
SCIAN_CELL_CYCLE_TARGETS_OF_TP53_AND_TP73_DN	22	0.740195	1.63394	0.00530035	0.0371781	1	10336	tags=91%, list=18%, signal=110%
REACTOME_MEIOSIS	111	0.558394	1.63295	0	0.0375361	1	14761	tags=60%, list=25%, signal=81%
SCIBETTA_KDM5B_TARGETS_DN	77	0.590255	1.63109	0.00158228	0.0381574	1	13909	tags=62%, list=24%, signal=82%
LI_WILMS_TUMOR_VS_FETAL_KIDNEY_1_DN	160	0.546586	1.63074	0	0.038083	1	11682	tags=52%, list=20%, signal=65%
KIM_WT1_TARGETS_DN	424	0.500361	1.63029	0	0.0380764	1	6137	tags=33%, list=11%, signal=37%
SOTIRIOU_BREAST_CANCER_GRADE_1_VS_3_DN	49	0.625319	1.62684	0.0016	0.0397583	1	14078	tags=65%, list=24%, signal=86%
REACTOME_DEPOSITION_OF_NEW_CENPA_CONTAINING_NUCLEOSOMES_AT_THE_CENTROMERE	61	0.613248	1.62374	0.00500835	0.0412614	1	14407	tags=66%, list=25%, signal=87%
VANTVEER_BREAST_CANCER_METASTASIS_DN	109	0.570748	1.62246	0	0.041822	1	4636	tags=36%, list=8%, signal=39%
REACTOME_G1_S_SPECIFIC_TRANSCRIPTION	18	0.778274	1.62026	0.00881834	0.0427873	1	3859	tags=72%, list=7%, signal=77%
PUJANA_BREAST_CANCER_LIT_INT_NETWORK	97	0.574039	1.61905	0	0.0431548	1	13536	tags=62%, list=23%, signal=80%
LI_WILMS_TUMOR_ANAPLASTIC_UP	19	0.753049	1.61891	0.0125448	0.0429681	1	3691	tags=63%, list=6%, signal=67%
STEIN_ESR1_TARGETS	82	0.580475	1.61863	0	0.0428551	1	5531	tags=43%, list=10%, signal=47%
LIANG_SILENCED_BY_METHYLATION_DN	10	0.883096	1.61843	0.0128205	0.0427311	1	4625	tags=80%, list=8%, signal=87%
REACTOME_TRANSPORT_OF_MATURE_MRNA_DERIVED_FROM_AN_INTRONLESS_TRANSCRIPT	31	0.686769	1.61716	0.00711744	0.0431738	1	14350	tags=71%, list=25%, signal=94%
CHEMNITZ_RESPONSE_TO_PROSTAGLANDIN_E2_UP	129	0.55228	1.61337	0	0.0450408	1	4958	tags=40%, list=9%, signal=43%
BENPORATH_ES_2	40	0.647264	1.60991	0.00168067	0.0469439	1	5740	tags=38%, list=10%, signal=42%
PID_PLK1_PATHWAY	43	0.64025	1.60819	0.00347222	0.0476671	1	4636	tags=51%, list=8%, signal=56%
GABRIELY_MIR21_TARGETS	274	0.507845	1.6003	0	0.0526277	1	13510	tags=51%, list=23%, signal=67%
REACTOME_MRNA_3_END_PROCESSING	33	0.668612	1.59975	0.00863558	0.0526834	1	11549	tags=58%, list=20%, signal=72%
FURUKAWA_DUSP6_TARGETS_PCI35_DN	69	0.597016	1.59784	0	0.0536918	1	5499	tags=51%, list=9%, signal=56%
PID_ATM_PATHWAY	31	0.678764	1.59739	0.00716846	0.0536291	1	5940	tags=42%, list=10%, signal=47%
REACTOME_POL_SWITCHING	13	0.819897	1.59504	0.00543478	0.0547518	1	5563	tags=85%, list=10%, signal=94%
REACTOME_TRANSPORT_OF_RIBONUCLEOPROTEINS_INTO_THE_HOST_NUCLEUS	26	0.701349	1.59386	0.00680272	0.0553252	1	14350	tags=77%, list=25%, signal=102%
REACTOME_DOUBLE_STRAND_BREAK_REPAIR	21	0.718461	1.59182	0.0210526	0.0564204	1	13916	tags=76%, list=24%, signal=100%
PID_BARD1_PATHWAY	28	0.684768	1.58792	0.00693241	0.0588436	1	9897	tags=57%, list=17%, signal=69%
REACTOME_DNA_REPAIR	103	0.562857	1.58574	0.0015748	0.060205	1	5941	tags=41%, list=10%, signal=45%
REACTOME_PROCESSIVE_SYNTHESIS_ON_THE_LAGGING_STRAND	15	0.782938	1.58554	0.0118443	0.0600187	1	5563	tags=73%, list=10%, signal=81%
KEGG_MISMATCH_REPAIR	23	0.703547	1.58356	0.0135135	0.0611811	1	5563	tags=57%, list=10%, signal=62%
REACTOME_PROCESSING_OF_CAPPED_INTRON_CONTAINING_PRE_MRNA	133	0.531005	1.58297	0	0.0613034	1	14350	tags=57%, list=25%, signal=76%
WHITFIELD_CELL_CYCLE_G2_M	196	0.518784	1.58236	0	0.0614319	1	6075	tags=37%, list=10%, signal=41%
OHASHI_AURKB_TARGETS	9	0.882101	1.58142	0.00681431	0.0618154	1	5284	tags=67%, list=9%, signal=73%
JAEGER_METASTASIS_UP	44	0.619559	1.57702	0.00815661	0.0649796	1	5877	tags=48%, list=10%, signal=53%
KALMA_E2F1_TARGETS	11	0.864788	1.57668	0.00749064	0.064962	1	5563	tags=82%, list=10%, signal=90%
FERRANDO_HOX11_NEIGHBORS	23	0.703987	1.57413	0.0189003	0.0667059	1	3148	tags=48%, list=5%, signal=51%
NADERI_BREAST_CANCER_PROGNOSIS_UP	47	0.619642	1.57145	0.0033389	0.0685489	1	5563	tags=47%, list=10%, signal=52%
MATHEW_FANCONI_ANEMIA_GENES	11	0.847987	1.56777	0.011257	0.0714138	1	3181	tags=82%, list=5%, signal=87%
REACTOME_FANCONI_ANEMIA_PATHWAY	20	0.731051	1.56205	0.00688468	0.0762511	1	4022	tags=60%, list=7%, signal=64%
PAL_PRMT5_TARGETS_UP	193	0.506932	1.56027	0	0.0776053	1	11549	tags=50%, list=20%, signal=62%
REACTOME_CELL_CYCLE_CHECKPOINTS	112	0.536401	1.55986	0	0.0775796	1	13256	tags=55%, list=23%, signal=72%
PID_FOXM1_PATHWAY	40	0.625969	1.55641	0.00671141	0.0802289	1	9897	tags=63%, list=17%, signal=75%
REACTOME_REPAIR_SYNTHESIS_FOR_GAP_FILLING_BY_DNA_POL_IN_TC_NER	14	0.771785	1.55506	0.0187713	0.081005	1	5563	tags=71%, list=10%, signal=79%
REACTOME_E2F_ENABLED_INHIBITION_OF_PRE_REPLICATION_COMPLEX_FORMATION	10	0.844481	1.54909	0.018622	0.0866075	1	3495	tags=80%, list=6%, signal=85%
RHEIN_ALL_GLUCOCORTICOID_THERAPY_DN	345	0.484366	1.54597	0	0.0893521	1	13505	tags=48%, list=23%, signal=63%
REACTOME_UNWINDING_OF_DNA	11	0.822565	1.54267	0.0232143	0.0924964	1	10336	tags=100%, list=18%, signal=122%
DODD_NASOPHARYNGEAL_CARCINOMA_DN	1232	0.450934	1.54266	0	0.0920205	1	6107	tags=30%, list=10%, signal=32%
GOLDRATH_ANTIGEN_RESPONSE	328	0.483465	1.54071	0	0.0936557	1	5940	tags=34%, list=10%, signal=37%
KEGG_OLFACTORY_TRANSDUCTION	387	0.474614	1.54054	0	0.0933206	1	10068	tags=14%, list=17%, signal=17%
NEMETH_INFLAMMATORY_RESPONSE_LPS_DN	32	0.647613	1.53666	0.014827	0.0971727	1	13505	tags=66%, list=23%, signal=85%
THILLAINADESAN_ZNF217_TARGETS_UP	39	0.6189	1.53019	0.010118	0.10389	1	13866	tags=59%, list=24%, signal=77%
REACTOME_CLEAVAGE_OF_GROWING_TRANSCRIPT_IN_THE_TERMINATION_REGION_	42	0.614632	1.52994	0.00967742	0.103644	1	13352	tags=57%, list=23%, signal=74%
CROSBY_E2F4_TARGETS	6	0.958764	1.52851	0.005291	0.104762	1	2405	tags=100%, list=4%, signal=104%
MARIADASON_RESPONSE_TO_BUTYRATE_SULINDAC_6	45	0.600905	1.52535	0.010327	0.107819	1	5633	tags=44%, list=10%, signal=49%
REACTOME_EARLY_PHASE_OF_HIV_LIFE_CYCLE	15	0.75695	1.52482	0.030303	0.107916	1	6907	tags=53%, list=12%, signal=60%
BIOCARTA_RB_PATHWAY	13	0.784909	1.5202	0.0207972	0.113008	1	12528	tags=92%, list=22%, signal=118%
AFFAR_YY1_TARGETS_DN	230	0.487894	1.51826	0	0.114979	1	8204	tags=39%, list=14%, signal=45%
REACTOME_MEIOTIC_RECOMBINATION	83	0.544575	1.51784	0.00156006	0.114898	1	14761	tags=60%, list=25%, signal=81%
CHEN_ETV5_TARGETS_TESTIS	22	0.685383	1.51753	0.0199275	0.114737	1	8367	tags=55%, list=14%, signal=64%
JOHNSTONE_PARVB_TARGETS_2_DN	306	0.477037	1.51515	0	0.117187	1	13317	tags=48%, list=23%, signal=62%
MATZUK_MEIOTIC_AND_DNA_REPAIR	38	0.614021	1.51445	0.0144695	0.117366	1	12508	tags=61%, list=21%, signal=77%
DAZARD_UV_RESPONSE_CLUSTER_G6	140	0.5091	1.51317	0.00151515	0.118332	1	6066	tags=35%, list=10%, signal=39%
REACTOME_ASSOCIATION_OF_LICENSING_FACTORS_WITH_THE_PRE_REPLICATIVE_COMPLEX	14	0.761288	1.51203	0.0390071	0.119265	1	3495	tags=57%, list=6%, signal=61%
REACTOME_HOMOLOGOUS_RECOMBINATION_REPAIR_OF_REPLICATION_INDEPENDENT_DOUBLE_STRAND_BREAKS	15	0.740818	1.51052	0.0380623	0.120736	1	13256	tags=80%, list=23%, signal=104%
BILD_E2F3_ONCOGENIC_SIGNATURE	222	0.48992	1.50958	0	0.12139	1	13264	tags=54%, list=23%, signal=69%
BENPORATH_ES_1	355	0.469853	1.50804	0	0.122896	1	5705	tags=30%, list=10%, signal=33%
DAVICIONI_RHABDOMYOSARCOMA_PAX_FOXO1_FUSION_DN	15	0.74996	1.50652	0.0381944	0.124342	1	11851	tags=87%, list=20%, signal=109%
SMID_BREAST_CANCER_LUMINAL_A_DN	18	0.713245	1.50402	0.0325901	0.126961	1	12567	tags=72%, list=22%, signal=92%
WONG_EMBRYONIC_STEM_CELL_CORE	327	0.469809	1.49706	0	0.136047	1	5347	tags=30%, list=9%, signal=33%
GARGALOVIC_RESPONSE_TO_OXIDIZED_PHOSPHOLIPIDS_BLUE_DN	56	0.570589	1.4947	0.0100503	0.138742	1	10934	tags=54%, list=19%, signal=66%
REACTOME_NEP_NS2_INTERACTS_WITH_THE_CELLULAR_EXPORT_MACHINERY	26	0.654296	1.49468	0.0313044	0.138158	1	14350	tags=73%, list=25%, signal=97%
REACTOME_OLFACTORY_SIGNALING_PATHWAY	325	0.468065	1.4939	0	0.138705	1	10464	tags=13%, list=18%, signal=15%
DAZARD_RESPONSE_TO_UV_NHEK_DN	297	0.469044	1.49017	0	0.143768	1	13138	tags=51%, list=23%, signal=65%
RHODES_UNDIFFERENTIATED_CANCER	67	0.552213	1.48633	0.0166389	0.148919	1	5940	tags=43%, list=10%, signal=48%
COLLIS_PRKDC_SUBSTRATES	20	0.688088	1.48581	0.0296167	0.149044	1	8679	tags=55%, list=15%, signal=65%
CREIGHTON_ENDOCRINE_THERAPY_RESISTANCE_2	360	0.465433	1.48561	0	0.148721	1	12561	tags=44%, list=22%, signal=56%
GEORGES_CELL_CYCLE_MIR192_TARGETS	60	0.556672	1.48358	0.0134907	0.150931	1	7132	tags=48%, list=12%, signal=55%
MORI_EMU_MYC_LYMPHOMA_BY_ONSET_TIME_UP	99	0.521367	1.48318	0.00323625	0.150888	1	6066	tags=35%, list=10%, signal=39%
REACTOME_INTERACTIONS_OF_VPR_WITH_HOST_CELLULAR_PROTEINS	31	0.628114	1.48185	0.0260417	0.152097	1	14350	tags=65%, list=25%, signal=86%
REACTOME_MITOTIC_G2_G2_M_PHASES	78	0.540134	1.48123	0.00474683	0.152509	1	6106	tags=42%, list=10%, signal=47%
REACTOME_MRNA_PROCESSING	153	0.493604	1.48093	0.00297177	0.152403	1	14350	tags=53%, list=25%, signal=70%
SEMBA_FHIT_TARGETS_DN	9	0.827779	1.4794	0.0236364	0.15402	1	5740	tags=78%, list=10%, signal=86%
REACTOME_PROCESSING_OF_INTRONLESS_PRE_MRNAS	14	0.752544	1.4791	0.0405644	0.15383	1	6075	tags=64%, list=10%, signal=72%
MILI_PSEUDOPODIA_HAPTOTAXIS_UP	473	0.453509	1.47778	0	0.155204	1	16069	tags=59%, list=28%, signal=81%
PID_TELOMERASE_PATHWAY	67	0.547582	1.47677	0.00961539	0.156055	1	5172	tags=31%, list=9%, signal=34%
REACTOME_REGULATION_OF_GLUCOKINASE_BY_GLUCOKINASE_REGULATORY_PROTEIN	26	0.645134	1.47567	0.0221088	0.157022	1	14350	tags=69%, list=25%, signal=92%
BASAKI_YBX1_TARGETS_UP	268	0.467718	1.47319	0	0.16007	1	6106	tags=39%, list=10%, signal=43%
WILLIAMS_ESR1_TARGETS_UP	26	0.642708	1.47127	0.0304569	0.162389	1	10418	tags=50%, list=18%, signal=61%
REACTOME_MEIOTIC_SYNAPSIS	71	0.54025	1.47089	0.0097561	0.162299	1	14407	tags=56%, list=25%, signal=75%
OLSSON_E2F3_TARGETS_DN	46	0.578242	1.4699	0.0261866	0.16328	1	14246	tags=54%, list=24%, signal=72%
LE_NEURONAL_DIFFERENTIATION_DN	19	0.686048	1.46939	0.0421245	0.163404	1	9960	tags=68%, list=17%, signal=83%
WU_APOPTOSIS_BY_CDKN1A_NOT_VIA_TP53	12	0.790363	1.46874	0.0308219	0.163903	1	3396	tags=50%, list=6%, signal=53%
KEGG_BASE_EXCISION_REPAIR	35	0.60049	1.46048	0.0288625	0.176568	1	5941	tags=49%, list=10%, signal=54%
KEGG_HOMOLOGOUS_RECOMBINATION	26	0.647221	1.45868	0.032316	0.178955	1	12068	tags=65%, list=21%, signal=82%
CROONQUIST_NRAS_VS_STROMAL_STIMULATION_DN	98	0.513075	1.45593	0.00757576	0.183014	1	10336	tags=49%, list=18%, signal=59%
LAIHO_COLORECTAL_CANCER_SERRATED_DN	77	0.52932	1.45145	0.00490196	0.190242	1	12379	tags=55%, list=21%, signal=69%
REACTOME_GLUCOSE_TRANSPORT	37	0.591919	1.44678	0.035	0.198047	1	14350	tags=62%, list=25%, signal=82%
IWANAGA_E2F1_TARGETS_NOT_INDUCED_BY_SERUM	6	0.904888	1.44658	0.0236364	0.197572	1	1310	tags=50%, list=2%, signal=51%
ZHOU_CELL_CYCLE_GENES_IN_IR_RESPONSE_2HR	8	0.831596	1.44515	0.0410448	0.199497	1	5324	tags=75%, list=9%, signal=83%
ZHONG_RESPONSE_TO_AZACITIDINE_AND_TSA_DN	59	0.543395	1.44188	0.0227671	0.204977	1	14424	tags=61%, list=25%, signal=81%
REACTOME_PRE_NOTCH_TRANSCRIPTION_AND_TRANSLATION	23	0.653442	1.43955	0.05386	0.208371	1	14660	tags=74%, list=25%, signal=99%
KEGG_GLYCOSYLPHOSPHATIDYLINOSITOL_GPI_ANCHOR_BIOSYNTHESIS	25	0.628392	1.43764	0.040747	0.211046	1	14935	tags=64%, list=26%, signal=86%
BIOCARTA_ATRBRCA_PATHWAY	20	0.666845	1.43448	0.05386	0.216579	1	12332	tags=65%, list=21%, signal=82%
MORI_MATURE_B_LYMPHOCYTE_DN	73	0.525367	1.43445	0.0118044	0.215785	1	5806	tags=32%, list=10%, signal=35%
KEGG_NUCLEOTIDE_EXCISION_REPAIR	44	0.569887	1.43311	0.031614	0.217584	1	6110	tags=36%, list=10%, signal=41%
PATIL_LIVER_CANCER	695	0.430063	1.43177	0	0.219337	1	6164	tags=29%, list=11%, signal=32%
ALCALAY_AML_BY_NPM1_LOCALIZATION_DN	181	0.469984	1.43104	0.00146843	0.219859	1	6018	tags=32%, list=10%, signal=36%
YUAN_ZNF143_PARTNERS	22	0.650986	1.4294	0.0426716	0.2222	1	15293	tags=73%, list=26%, signal=99%
RICKMAN_TUMOR_DIFFERENTIATED_WELL_VS_POORLY_UP	218	0.460839	1.42913	0.0028169	0.221886	1	10306	tags=37%, list=18%, signal=45%
BOYAULT_LIVER_CANCER_SUBCLASS_G123_UP	44	0.558881	1.42782	0.0316667	0.223565	1	13909	tags=61%, list=24%, signal=81%
BRUNEAU_SEPTATION_ATRIAL	5	0.962991	1.4272	0.0205993	0.223955	1	2154	tags=20%, list=4%, signal=21%
BERGER_MBD2_TARGETS	7	0.874909	1.42578	0.0409683	0.22581	1	3105	tags=14%, list=5%, signal=15%
REACTOME_CYCLIN_A_B1_ASSOCIATED_EVENTS_DURING_G2_M_TRANSITION	15	0.690321	1.4255	0.0677656	0.225505	1	5196	tags=67%, list=9%, signal=73%
SHEPARD_BMYB_TARGETS	69	0.530267	1.42444	0.0259319	0.226775	1	3745	tags=32%, list=6%, signal=34%
WANG_RESPONSE_TO_GSK3_INHIBITOR_SB216763_DN	338	0.440576	1.422	0	0.230883	1	5217	tags=28%, list=9%, signal=31%
RIZ_ERYTHROID_DIFFERENTIATION_CCNE1	39	0.571571	1.42162	0.0233333	0.230807	1	10923	tags=56%, list=19%, signal=69%
BERENJENO_TRANSFORMED_BY_RHOA_UP	506	0.432401	1.42007	0	0.23298	1	5911	tags=30%, list=10%, signal=33%
VECCHI_GASTRIC_CANCER_EARLY_UP	390	0.43952	1.4185	0	0.235228	1	5492	tags=31%, list=9%, signal=33%
LY_AGING_PREMATURE_DN	29	0.608458	1.41843	0.0526316	0.234493	1	5940	tags=62%, list=10%, signal=69%
REACTOME_G0_AND_EARLY_G1	24	0.633869	1.41818	0.0600343	0.234105	1	3859	tags=54%, list=7%, signal=58%
REACTOME_MRNA_SPLICING	105	0.497034	1.41758	0.0121029	0.234454	1	13352	tags=50%, list=23%, signal=64%
VANHARANTA_UTERINE_FIBROID_WITH_7Q_DELETION_UP	65	0.531779	1.41749	0.00991735	0.233769	1	14950	tags=54%, list=26%, signal=72%
RODWELL_AGING_KIDNEY_NO_BLOOD_DN	134	0.480208	1.41584	0.00892857	0.236298	1	14081	tags=49%, list=24%, signal=65%
SHEPARD_CRUSH_AND_BURN_MUTANT_DN	174	0.468514	1.41536	0.00296296	0.236466	1	5992	tags=32%, list=10%, signal=35%
WEST_ADRENOCORTICAL_TUMOR_MARKERS_UP	21	0.648164	1.41434	0.0350553	0.237657	1	3745	tags=43%, list=6%, signal=46%
NIELSEN_MALIGNAT_FIBROUS_HISTIOCYTOMA_DN	16	0.688748	1.41419	0.0728814	0.237098	1	16446	tags=88%, list=28%, signal=122%
RICKMAN_TUMOR_DIFFERENTIATED_MODERATELY_VS_POORLY_DN	15	0.700954	1.41254	0.0695187	0.239678	1	5446	tags=40%, list=9%, signal=44%
GENTLES_LEUKEMIC_STEM_CELL_DN	18	0.652194	1.41133	0.0523649	0.241352	1	6434	tags=44%, list=11%, signal=50%
PUJANA_BRCA1_PCC_NETWORK	1572	0.410458	1.41067	0	0.241836	1	13324	tags=41%, list=23%, signal=52%
VANTVEER_BREAST_CANCER_POOR_PROGNOSIS	50	0.549529	1.41065	0.0343137	0.241033	1	4316	tags=34%, list=7%, signal=37%
ZHENG_GLIOBLASTOMA_PLASTICITY_UP	237	0.451217	1.40652	0.00140056	0.248768	1	5563	tags=32%, list=10%, signal=36%
ZHENG_IL22_SIGNALING_DN	40	0.568612	1.40624	0.0404722	0.248426	1	11466	tags=58%, list=20%, signal=72%
GRAHAM_CML_QUIESCENT_VS_CML_DIVIDING_DN	11	0.756014	1.40469	0.0770548	0.250897	1	4321	tags=36%, list=7%, signal=39%
HU_GENOTOXIC_DAMAGE_4HR	35	0.581594	1.39966	0.0417391	0.260628	1	5940	tags=37%, list=10%, signal=41%
OXFORD_RALA_OR_RALB_TARGETS_UP	45	0.550576	1.39872	0.0386643	0.26173	1	5940	tags=44%, list=10%, signal=49%
DUTERTRE_ESTRADIOL_RESPONSE_6HR_UP	220	0.453549	1.39783	0	0.262681	1	6471	tags=34%, list=11%, signal=38%
KEGG_OOCYTE_MEIOSIS	110	0.487127	1.39742	0.00746269	0.262611	1	14739	tags=58%, list=25%, signal=78%
REACTOME_KINESINS	24	0.61252	1.39734	0.0573477	0.261873	1	3276	tags=42%, list=6%, signal=44%
FRASOR_RESPONSE_TO_SERM_OR_FULVESTRANT_UP	22	0.641567	1.39589	0.0615385	0.264013	1	13282	tags=55%, list=23%, signal=71%
BIOCARTA_CELLCYCLE_PATHWAY	23	0.633344	1.39463	0.0433996	0.265837	1	9897	tags=57%, list=17%, signal=68%
KUMAMOTO_RESPONSE_TO_NUTLIN_3A_DN	9	0.806584	1.39337	0.0653357	0.267674	1	9774	tags=89%, list=17%, signal=107%
REACTOME_LOSS_OF_NLP_FROM_MITOTIC_CENTROSOMES	56	0.524696	1.39029	0.0301003	0.273959	1	4307	tags=36%, list=7%, signal=39%
REACTOME_APOPTOSIS_INDUCED_DNA_FRAGMENTATION	13	0.701128	1.39019	0.0994575	0.273256	1	15225	tags=85%, list=26%, signal=115%
HESS_TARGETS_OF_HOXA9_AND_MEIS1_UP	63	0.517711	1.38661	0.0309811	0.280479	1	5740	tags=32%, list=10%, signal=35%
REACTOME_GLOBAL_GENOMIC_NER_GG_NER	33	0.585117	1.38559	0.0552677	0.281914	1	13315	tags=64%, list=23%, signal=82%
HOWLIN_CITED1_TARGETS_2_UP	16	0.678861	1.38492	0.0815603	0.282518	1	5283	tags=31%, list=9%, signal=34%
REACTOME_G2_M_DNA_DAMAGE_CHECKPOINT	9	0.777007	1.38317	0.106007	0.285733	1	8934	tags=78%, list=15%, signal=92%
ZEMBUTSU_SENSITIVITY_TO_METHOTREXATE	18	0.648959	1.38189	0.0696864	0.287682	1	15294	tags=61%, list=26%, signal=83%
MULLIGHAN_NPM1_MUTATED_SIGNATURE_2_UP	127	0.471137	1.37941	0.00315956	0.292633	1	9137	tags=39%, list=16%, signal=46%
SASAI_TARGETS_OF_CXCR6_AND_PTCH1_DN	8	0.797947	1.37845	0.08	0.294033	1	4360	tags=38%, list=7%, signal=41%
CAIRO_HEPATOBLASTOMA_CLASSES_UP	564	0.416702	1.3779	0	0.294269	1	6164	tags=26%, list=11%, signal=28%
NAGASHIMA_NRG1_SIGNALING_DN	52	0.530456	1.37781	0.0370968	0.29348	1	13490	tags=50%, list=23%, signal=65%
CADWELL_ATG16L1_TARGETS_DN	60	0.519805	1.37596	0.0324232	0.297031	1	12279	tags=48%, list=21%, signal=61%
CHASSOT_SKIN_WOUND	10	0.753423	1.37539	0.0990291	0.297497	1	5890	tags=60%, list=10%, signal=67%
XU_HGF_SIGNALING_NOT_VIA_AKT1_48HR_DN	20	0.639441	1.37403	0.0891608	0.299859	1	5501	tags=45%, list=9%, signal=50%
DACOSTA_UV_RESPONSE_VIA_ERCC3_COMMON_DN	466	0.419497	1.37371	0	0.299648	1	14770	tags=51%, list=25%, signal=68%
MANN_RESPONSE_TO_AMIFOSTINE_DN	10	0.743709	1.37366	0.109665	0.298741	1	12694	tags=80%, list=22%, signal=102%
BIOCARTA_G2_PATHWAY	24	0.614155	1.37145	0.0719178	0.303029	1	13082	tags=67%, list=22%, signal=86%
HONRADO_BREAST_CANCER_BRCA1_VS_BRCA2	18	0.649452	1.36833	0.0982143	0.309193	1	12319	tags=50%, list=21%, signal=63%
PEART_HDAC_PROLIFERATION_CLUSTER_DN	73	0.505181	1.36831	0.0234114	0.308238	1	5761	tags=34%, list=10%, signal=38%
KRASNOSELSKAYA_ILF3_TARGETS_DN	44	0.541802	1.36809	0.0391823	0.307695	1	10882	tags=48%, list=19%, signal=59%
KEGG_SPLICEOSOME	123	0.465567	1.3632	0.0167173	0.318552	1	15226	tags=55%, list=26%, signal=75%
CHICAS_RB1_TARGETS_SENESCENT	527	0.414561	1.36155	0	0.321652	1	6137	tags=32%, list=11%, signal=36%
GAUSSMANN_MLL_AF4_FUSION_TARGETS_A_UP	174	0.450991	1.36102	0.00887574	0.321986	1	12745	tags=46%, list=22%, signal=59%
LABBE_WNT3A_TARGETS_UP	107	0.481333	1.3598	0.0262726	0.323845	1	6832	tags=33%, list=12%, signal=37%
BIOCARTA_NEUROTRANSMITTERS_PATHWAY	6	0.864518	1.35763	0.0759494	0.328395	1	5138	tags=50%, list=9%, signal=55%
ZHOU_INFLAMMATORY_RESPONSE_FIMA_DN	248	0.435723	1.35663	0.00428571	0.329988	1	14038	tags=47%, list=24%, signal=62%
REACTOME_PROCESSING_OF_CAPPED_INTRONLESS_PRE_MRNA	23	0.605402	1.35583	0.0888889	0.331091	1	14318	tags=65%, list=25%, signal=86%
SENESE_HDAC3_TARGETS_DN	475	0.412006	1.3554	0	0.331187	1	11729	tags=37%, list=20%, signal=47%
KEGG_VALINE_LEUCINE_AND_ISOLEUCINE_DEGRADATION	44	0.538725	1.3554	0.0615641	0.330141	1	4931	tags=32%, list=8%, signal=35%
ZHU_SKIL_TARGETS_DN	9	0.763475	1.35501	0.100182	0.330053	1	4655	tags=44%, list=8%, signal=48%
MIKKELSEN_ES_LCP_WITH_H3K27ME3	14	0.67847	1.35423	0.0884477	0.330896	1	4566	tags=36%, list=8%, signal=39%
REACTOME_SYNTHESIS_SECRETION_AND_DEACYLATION_OF_GHRELIN	15	0.660646	1.35422	0.0866426	0.329903	1	1879	tags=20%, list=3%, signal=21%
MOREAUX_MULTIPLE_MYELOMA_BY_TACI_DN	149	0.452382	1.35308	0.0138889	0.331893	1	13077	tags=43%, list=22%, signal=55%
REACTOME_RECRUITMENT_OF_MITOTIC_CENTROSOME_PROTEINS_AND_COMPLEXES	63	0.511123	1.35237	0.0476974	0.332739	1	4307	tags=35%, list=7%, signal=38%
MATTIOLI_MGUS_VS_MULTIPLE_MYELOMA	14	0.681208	1.35153	0.110714	0.33382	1	10089	tags=57%, list=17%, signal=69%
ZHAN_MULTIPLE_MYELOMA_SUBGROUPS	30	0.571086	1.34732	0.0663176	0.343743	1	11666	tags=53%, list=20%, signal=67%
FOURNIER_ACINAR_DEVELOPMENT_LATE_DN	21	0.617138	1.34411	0.090106	0.351183	1	4368	tags=48%, list=8%, signal=51%
KEGG_TAURINE_AND_HYPOTAURINE_METABOLISM	10	0.746923	1.34407	0.124161	0.35022	1	14152	tags=80%, list=24%, signal=106%
REACTOME_OPSINS	10	0.730595	1.34326	0.118738	0.351389	1	10195	tags=30%, list=18%, signal=36%
SUNG_METASTASIS_STROMA_DN	51	0.513794	1.34079	0.0527241	0.356977	1	6538	tags=35%, list=11%, signal=40%
BIOCARTA_TEL_PATHWAY	18	0.642899	1.3396	0.109375	0.359138	1	12279	tags=67%, list=21%, signal=84%
LOPES_METHYLATED_IN_COLON_CANCER_DN	28	0.572971	1.33854	0.0738832	0.361064	1	3782	tags=32%, list=6%, signal=34%
REACTOME_NOTCH_HLH_TRANSCRIPTION_PATHWAY	12	0.69612	1.33822	0.11014	0.360851	1	9965	tags=58%, list=17%, signal=70%
REACTOME_ACTIVATION_OF_NMDA_RECEPTOR_UPON_GLUTAMATE_BINDING_AND_POSTSYNAPTIC_EVENTS	37	0.549125	1.33791	0.0740103	0.36056	1	14787	tags=62%, list=25%, signal=83%
DACOSTA_UV_RESPONSE_VIA_ERCC3_DN	816	0.397965	1.33735	0	0.361004	1	14770	tags=48%, list=25%, signal=64%
TIEN_INTESTINE_PROBIOTICS_24HR_UP	527	0.405969	1.33606	0	0.363559	1	13483	tags=44%, list=23%, signal=57%
ACEVEDO_LIVER_CANCER_WITH_H3K9ME3_DN	108	0.468728	1.33426	0.0321543	0.367355	1	10720	tags=35%, list=18%, signal=43%
BONOME_OVARIAN_CANCER_POOR_SURVIVAL_UP	31	0.568827	1.33408	0.0821018	0.366761	1	11715	tags=42%, list=20%, signal=52%
SHEPARD_BMYB_MORPHOLINO_DN	194	0.437367	1.33095	0.00429185	0.374212	1	6493	tags=32%, list=11%, signal=36%
IVANOVA_HEMATOPOIESIS_STEM_CELL_SHORT_TERM	29	0.567599	1.32813	0.0972696	0.381056	1	12812	tags=55%, list=22%, signal=71%
PID_RB_1PATHWAY	65	0.488246	1.32744	0.0525478	0.382022	1	11668	tags=45%, list=20%, signal=56%
REACTOME_SYNTHESIS_OF_GLYCOSYLPHOSPHATIDYLINOSITOL_GPI	17	0.642893	1.32741	0.10772	0.380967	1	13504	tags=71%, list=23%, signal=92%
LEE_DOUBLE_POLAR_THYMOCYTE	24	0.585976	1.32665	0.0987654	0.382047	1	5151	tags=33%, list=9%, signal=37%
REACTOME_ASSEMBLY_OF_THE_PRE_REPLICATIVE_COMPLEX	64	0.489917	1.32611	0.0470779	0.382414	1	3495	tags=25%, list=6%, signal=27%
REACTOME_PACKAGING_OF_TELOMERE_ENDS	48	0.520166	1.32563	0.0521173	0.382619	1	14407	tags=54%, list=25%, signal=72%
MAYBURD_RESPONSE_TO_L663536_DN	49	0.514945	1.32357	0.0633333	0.387462	1	5982	tags=33%, list=10%, signal=36%
WEBER_METHYLATED_LCP_IN_SPERM_DN	7	0.810496	1.32282	0.105461	0.388439	1	2915	tags=14%, list=5%, signal=15%
TAKEDA_TARGETS_OF_NUP98_HOXA9_FUSION_6HR_UP	78	0.477894	1.31908	0.0462046	0.397884	1	12472	tags=50%, list=21%, signal=64%
MARSON_FOXP3_TARGETS_STIMULATED_DN	10	0.725827	1.3176	0.145719	0.400968	1	7060	tags=40%, list=12%, signal=46%
PID_ALK2_PATHWAY	11	0.709327	1.31666	0.142589	0.402442	1	16926	tags=100%, list=29%, signal=141%
LINDGREN_BLADDER_CANCER_CLUSTER_1_DN	359	0.408989	1.31649	0.0065703	0.401758	1	6030	tags=29%, list=10%, signal=32%
PETROVA_ENDOTHELIUM_LYMPHATIC_VS_BLOOD_UP	125	0.449747	1.31576	0.0329835	0.402647	1	6095	tags=34%, list=10%, signal=37%
TARTE_PLASMA_CELL_VS_PLASMABLAST_DN	298	0.416257	1.3147	0.00547945	0.404798	1	5873	tags=27%, list=10%, signal=29%
CHAN_INTERFERON_PRODUCING_DENDRITIC_CELL	12	0.684361	1.31221	0.144177	0.410956	1	7583	tags=25%, list=13%, signal=29%
OHASHI_AURKA_TARGETS	6	0.842461	1.31169	0.0984556	0.411208	1	4368	tags=67%, list=8%, signal=72%
INAMURA_LUNG_CANCER_SCC_SUBTYPES_UP	13	0.66489	1.3104	0.126538	0.413917	1	4731	tags=38%, list=8%, signal=42%
NAKAYAMA_SOFT_TISSUE_TUMORS_PCA1_DN	72	0.480218	1.31037	0.0466238	0.412814	1	10974	tags=35%, list=19%, signal=43%
MARTINEZ_RESPONSE_TO_TRABECTEDIN	46	0.510885	1.30963	0.0569948	0.413814	1	16418	tags=67%, list=28%, signal=94%
LEE_METASTASIS_AND_RNA_PROCESSING_UP	17	0.632131	1.30903	0.117431	0.414465	1	11199	tags=47%, list=19%, signal=58%
CASORELLI_ACUTE_PROMYELOCYTIC_LEUKEMIA_DN	630	0.392643	1.30706	0	0.419012	1	6095	tags=26%, list=10%, signal=28%
VANTVEER_BREAST_CANCER_BRCA1_UP	32	0.543681	1.30699	0.0913884	0.418078	1	9773	tags=47%, list=17%, signal=56%
KAUFFMANN_MELANOMA_RELAPSE_DN	6	0.824412	1.30444	0.127505	0.424138	1	3016	tags=50%, list=5%, signal=53%
BIOCARTA_P27_PATHWAY	13	0.661237	1.30163	0.133829	0.431255	1	9897	tags=54%, list=17%, signal=65%
WEBER_METHYLATED_LCP_IN_FIBROBLAST_DN	10	0.730951	1.30008	0.143872	0.43476	1	11192	tags=30%, list=19%, signal=37%
FERRANDO_T_ALL_WITH_MLL_ENL_FUSION_DN	82	0.464017	1.30006	0.0493631	0.433617	1	6106	tags=34%, list=10%, signal=38%
REICHERT_G1S_REGULATORS_AS_PI3K_TARGETS	8	0.756139	1.29656	0.159213	0.443209	1	6106	tags=75%, list=10%, signal=84%
YAMAZAKI_TCEB3_TARGETS_DN	207	0.422709	1.29591	0.0188133	0.444013	1	13306	tags=46%, list=23%, signal=59%
JEON_SMAD6_TARGETS_DN	19	0.603714	1.2953	0.129278	0.444592	1	3847	tags=37%, list=7%, signal=39%
REACTOME_PURINE_RIBONUCLEOSIDE_MONOPHOSPHATE_BIOSYNTHESIS	11	0.708872	1.29502	0.157895	0.444299	1	14222	tags=73%, list=24%, signal=96%
WILCOX_RESPONSE_TO_PROGESTERONE_UP	139	0.438886	1.29365	0.0287879	0.447123	1	9923	tags=42%, list=17%, signal=50%
WANG_CLIM2_TARGETS_UP	222	0.414637	1.29047	0.022409	0.45588	1	12687	tags=42%, list=22%, signal=53%
BRUINS_UVC_RESPONSE_EARLY_LATE	284	0.406434	1.2902	0.0115607	0.455456	1	13623	tags=44%, list=23%, signal=58%
SCHWAB_TARGETS_OF_BMYB_POLYMORPHIC_VARIANTS_UP	13	0.670633	1.2899	0.156305	0.455206	1	3087	tags=46%, list=5%, signal=49%
REACTOME_UNBLOCKING_OF_NMDA_RECEPTOR_GLUTAMATE_BINDING_AND_ACTIVATION	15	0.641633	1.28964	0.145359	0.454806	1	11071	tags=67%, list=19%, signal=82%
PLASARI_TGFB1_TARGETS_10HR_DN	234	0.416711	1.28938	0.0195195	0.454364	1	11804	tags=41%, list=20%, signal=51%
REACTOME_ORC1_REMOVAL_FROM_CHROMATIN	66	0.478405	1.28863	0.0769231	0.455511	1	3495	tags=26%, list=6%, signal=27%
PUJANA_ATM_PCC_NETWORK	1384	0.375321	1.28766	0	0.457342	1	13552	tags=40%, list=23%, signal=51%
HOFMANN_MYELODYSPLASTIC_SYNDROM_HIGH_RISK_UP	10	0.711456	1.28713	0.184783	0.457764	1	3574	tags=40%, list=6%, signal=43%
REACTOME_INHIBITION_OF_REPLICATION_INITIATION_OF_DAMAGED_DNA_BY_RB1_E2F1	12	0.678107	1.28672	0.175943	0.45779	1	8853	tags=75%, list=15%, signal=88%
MOREAUX_B_LYMPHOCYTE_MATURATION_BY_TACI_DN	64	0.480069	1.28666	0.0677419	0.456732	1	4579	tags=25%, list=8%, signal=27%
GENTILE_UV_RESPONSE_CLUSTER_D1	18	0.605991	1.28546	0.110922	0.459196	1	2479	tags=22%, list=4%, signal=23%
GRESHOCK_CANCER_COPY_NUMBER_UP	315	0.403596	1.28517	0.00414365	0.458961	1	13243	tags=40%, list=23%, signal=52%
ZHAN_EARLY_DIFFERENTIATION_GENES_DN	42	0.51355	1.28514	0.0927152	0.457828	1	9774	tags=40%, list=17%, signal=49%
REACTOME_BRANCHED_CHAIN_AMINO_ACID_CATABOLISM	17	0.616419	1.28249	0.134615	0.465019	1	3573	tags=35%, list=6%, signal=38%
REACTOME_TRANSPORT_OF_ORGANIC_ANIONS	11	0.678375	1.28185	0.162304	0.465931	1	8725	tags=55%, list=15%, signal=64%
JOHANSSON_BRAIN_CANCER_EARLY_VS_LATE_UP	7	0.767492	1.28057	0.171587	0.468696	1	13505	tags=86%, list=23%, signal=112%
MULLIGHAN_NPM1_MUTATED_SIGNATURE_1_UP	253	0.409252	1.28036	0.0142045	0.468149	1	9165	tags=32%, list=16%, signal=38%
BROWNE_HCMV_INFECTION_6HR_DN	153	0.426943	1.28024	0.0270677	0.467323	1	13235	tags=45%, list=23%, signal=58%
MATZUK_SPERMATOCYTE	70	0.470752	1.27909	0.0791476	0.469547	1	6106	tags=31%, list=10%, signal=35%
REACTOME_ACTIVATION_OF_RAC	12	0.673365	1.27791	0.155431	0.47212	1	10239	tags=50%, list=18%, signal=61%
HERNANDEZ_MITOTIC_ARREST_BY_DOCETAXEL_1_DN	37	0.52185	1.27736	0.101498	0.47257	1	6624	tags=35%, list=11%, signal=40%
LEE_BMP2_TARGETS_DN	819	0.381495	1.2748	0.00243605	0.479498	1	13397	tags=42%, list=23%, signal=53%
HAHTOLA_MYCOSIS_FUNGOIDES_CD4_DN	110	0.444098	1.27402	0.0417335	0.48075	1	14765	tags=52%, list=25%, signal=69%
BILANGES_SERUM_SENSITIVE_VIA_TSC2	37	0.520544	1.27017	0.128205	0.492191	1	10758	tags=46%, list=18%, signal=56%
JIANG_AGING_CEREBRAL_CORTEX_UP	35	0.520672	1.26654	0.0968858	0.502954	1	10752	tags=37%, list=18%, signal=46%
KEGG_TASTE_TRANSDUCTION	51	0.488743	1.26396	0.0909091	0.510299	1	13772	tags=35%, list=24%, signal=46%
REACTOME_REMOVAL_OF_THE_FLAP_INTERMEDIATE_FROM_THE_C_STRAND	10	0.693897	1.26377	0.204842	0.509676	1	5563	tags=60%, list=10%, signal=66%
HOLLERN_ADENOMYOEPITHELIAL_BREAST_TUMOR	17	0.609084	1.26344	0.147368	0.50949	1	8159	tags=47%, list=14%, signal=55%
JAATINEN_HEMATOPOIETIC_STEM_CELL_UP	286	0.402039	1.26216	0.0250348	0.512422	1	13004	tags=42%, list=22%, signal=53%
STARK_PREFRONTAL_CORTEX_22Q11_DELETION_UP	186	0.410628	1.26202	0.028777	0.511649	1	13461	tags=48%, list=23%, signal=62%
SIMBULAN_PARP1_TARGETS_DN	17	0.600513	1.26122	0.158559	0.513112	1	4625	tags=47%, list=8%, signal=51%
TAYLOR_METHYLATED_IN_ACUTE_LYMPHOBLASTIC_LEUKEMIA	71	0.468049	1.26017	0.075	0.515267	1	13295	tags=49%, list=23%, signal=64%
PETRETTO_LEFT_VENTRICLE_MASS_QTL_CIS_DN	7	0.751978	1.25947	0.190731	0.51637	1	8526	tags=57%, list=15%, signal=67%
RODRIGUES_THYROID_CARCINOMA_ANAPLASTIC_UP	668	0.378853	1.259	0.00125945	0.516593	1	6123	tags=26%, list=11%, signal=29%
RAO_BOUND_BY_SALL4_ISOFORM_B	482	0.384372	1.25831	0.00376884	0.517607	1	13441	tags=43%, list=23%, signal=55%
WANG_METASTASIS_OF_BREAST_CANCER_ESR1_UP	19	0.589225	1.25788	0.158076	0.517837	1	4342	tags=42%, list=7%, signal=45%
BIOCARTA_RARRXR_PATHWAY	15	0.630472	1.25783	0.167521	0.516737	1	14595	tags=60%, list=25%, signal=80%
REACTOME_METABOLISM_OF_NON_CODING_RNA	48	0.490106	1.25549	0.0922819	0.523374	1	14350	tags=58%, list=25%, signal=77%
GUTIERREZ_WALDENSTROEMS_MACROGLOBULINEMIA_2	13	0.64386	1.25538	0.166362	0.522501	1	4321	tags=31%, list=7%, signal=33%
GRAESSMANN_APOPTOSIS_BY_DOXORUBICIN_DN	1649	0.364096	1.25377	0	0.526694	1	14371	tags=45%, list=25%, signal=58%
BROWNE_HCMV_INFECTION_18HR_UP	169	0.409533	1.25372	0.0482655	0.525567	1	11914	tags=38%, list=20%, signal=47%
TURASHVILI_BREAST_DUCTAL_CARCINOMA_VS_LOBULAR_NORMAL_UP	70	0.455903	1.25303	0.0912106	0.526548	1	13441	tags=47%, list=23%, signal=61%
ZHENG_FOXP3_TARGETS_IN_T_LYMPHOCYTE_UP	12	0.666237	1.25255	0.180147	0.526908	1	3445	tags=50%, list=6%, signal=53%
GLINSKY_CANCER_DEATH_UP	7	0.762393	1.25177	0.184358	0.528378	1	12073	tags=71%, list=21%, signal=90%
PID_HES_HEY_PATHWAY	48	0.485206	1.24888	0.122625	0.537304	1	10830	tags=33%, list=19%, signal=41%
ZHENG_FOXP3_TARGETS_DN	5	0.822594	1.24854	0.179963	0.537204	1	9783	tags=80%, list=17%, signal=96%
HUMMEL_BURKITTS_LYMPHOMA_UP	37	0.512615	1.24845	0.134907	0.536209	1	4801	tags=35%, list=8%, signal=38%
RODRIGUES_NTN1_AND_DCC_TARGETS	33	0.521659	1.24749	0.151414	0.538159	1	15136	tags=70%, list=26%, signal=94%
CORRE_MULTIPLE_MYELOMA_DN	59	0.469851	1.24717	0.107891	0.537955	1	14274	tags=53%, list=25%, signal=70%
VERHAAK_GLIOBLASTOMA_PRONEURAL	166	0.412119	1.24658	0.037037	0.538737	1	11513	tags=39%, list=20%, signal=49%
CHUANG_OXIDATIVE_STRESS_RESPONSE_DN	11	0.661014	1.24656	0.2038	0.537498	1	5843	tags=64%, list=10%, signal=71%
REACTOME_BASE_EXCISION_REPAIR	19	0.586651	1.24592	0.177504	0.538445	1	5941	tags=53%, list=10%, signal=59%
NAKAMURA_CANCER_MICROENVIRONMENT_DN	44	0.493643	1.24556	0.108108	0.538412	1	4368	tags=34%, list=8%, signal=37%
DELPUECH_FOXO3_TARGETS_DN	39	0.50556	1.24511	0.1216	0.538721	1	5740	tags=41%, list=10%, signal=45%
BIOCARTA_ARF_PATHWAY	17	0.595261	1.24426	0.18617	0.540282	1	16701	tags=82%, list=29%, signal=115%
YEGNASUBRAMANIAN_PROSTATE_CANCER	119	0.429	1.24341	0.0676328	0.54202	1	10866	tags=32%, list=19%, signal=39%
SAGIV_CD24_TARGETS_UP	21	0.573778	1.24336	0.171875	0.540934	1	4629	tags=38%, list=8%, signal=41%
MARSON_BOUND_BY_FOXP3_UNSTIMULATED	1142	0.364468	1.24333	0	0.539772	1	14599	tags=44%, list=25%, signal=57%
GAL_LEUKEMIC_STEM_CELL_DN	237	0.398447	1.24251	0.0457227	0.541273	1	5031	tags=24%, list=9%, signal=26%
REACTOME_CIRCADIAN_REPRESSION_OF_EXPRESSION_BY_REV_ERBA	22	0.56588	1.24215	0.161634	0.541308	1	13082	tags=59%, list=22%, signal=76%
EHRLICH_ICF_SYNDROM_DN	15	0.615213	1.2421	0.19337	0.54018	1	8159	tags=33%, list=14%, signal=39%
FOURNIER_ACINAR_DEVELOPMENT_EARLY_UP	21	0.56658	1.24198	0.167832	0.539372	1	15902	tags=67%, list=27%, signal=92%
WANG_THOC1_TARGETS_DN	18	0.59075	1.24196	0.15625	0.538152	1	7024	tags=39%, list=12%, signal=44%
SASAKI_ADULT_T_CELL_LEUKEMIA	168	0.41109	1.24179	0.0585516	0.537461	1	5873	tags=26%, list=10%, signal=28%
REACTOME_ANDROGEN_BIOSYNTHESIS	10	0.687896	1.23916	0.211169	0.545477	1	10046	tags=50%, list=17%, signal=60%
WEST_ADRENOCORTICAL_TUMOR_UP	280	0.391477	1.23902	0.0380282	0.544746	1	4748	tags=25%, list=8%, signal=27%
ENK_UV_RESPONSE_KERATINOCYTE_DN	472	0.377157	1.23878	0.0066313	0.544322	1	13263	tags=43%, list=23%, signal=55%
RIZ_ERYTHROID_DIFFERENTIATION_HBZ	41	0.493806	1.23811	0.120748	0.545411	1	10889	tags=46%, list=19%, signal=57%
BOYLAN_MULTIPLE_MYELOMA_C_D_UP	127	0.419924	1.23778	0.0675039	0.545339	1	6139	tags=28%, list=11%, signal=32%
GENTILE_UV_RESPONSE_CLUSTER_D9	27	0.53606	1.23761	0.150259	0.544683	1	14115	tags=52%, list=24%, signal=68%
CHICAS_RB1_TARGETS_LOW_SERUM	79	0.446215	1.23655	0.0861789	0.547143	1	6967	tags=32%, list=12%, signal=36%
RODRIGUES_THYROID_CARCINOMA_ANAPLASTIC_DN	471	0.376969	1.23418	0.0133333	0.55427	1	11239	tags=36%, list=19%, signal=44%
BOYAULT_LIVER_CANCER_SUBCLASS_G3_UP	180	0.407466	1.23333	0.0572687	0.555975	1	14917	tags=54%, list=26%, signal=72%
VERNOCHET_ADIPOGENESIS	19	0.575084	1.23239	0.180412	0.558005	1	9832	tags=37%, list=17%, signal=44%
SMIRNOV_RESPONSE_TO_IR_6HR_DN	108	0.429205	1.23089	0.0735069	0.56208	1	10098	tags=40%, list=17%, signal=48%
SA_G2_AND_M_PHASES	8	0.725841	1.22951	0.234862	0.565789	1	7042	tags=75%, list=12%, signal=85%
GRAHAM_CML_DIVIDING_VS_NORMAL_DIVIDING_UP	13	0.638697	1.22948	0.202166	0.564639	1	5619	tags=31%, list=10%, signal=34%
STEGMEIER_PREMITOTIC_CELL_CYCLE_REGULATORS	11	0.665788	1.22913	0.237132	0.564612	1	1772	tags=36%, list=3%, signal=37%
VECCHI_GASTRIC_CANCER_EARLY_DN	328	0.383905	1.22749	0.0251397	0.568997	1	13878	tags=40%, list=24%, signal=52%
MULLIGHAN_NPM1_SIGNATURE_3_UP	315	0.386177	1.22681	0.0213904	0.570098	1	9165	tags=31%, list=16%, signal=36%
GARGALOVIC_RESPONSE_TO_OXIDIZED_PHOSPHOLIPIDS_GREEN_DN	22	0.568023	1.2267	0.201107	0.569236	1	11339	tags=45%, list=19%, signal=56%
REACTOME_POST_NMDA_RECEPTOR_ACTIVATION_EVENTS	33	0.507362	1.22606	0.154485	0.570297	1	14787	tags=58%, list=25%, signal=77%
MCCABE_HOXC6_TARGETS_UP	10	0.678102	1.2257	0.208791	0.570322	1	569	tags=30%, list=1%, signal=30%
BERNARD_PPAPDC1B_TARGETS_UP	36	0.504747	1.22568	0.152941	0.569122	1	4563	tags=28%, list=8%, signal=30%
LANDIS_ERBB2_BREAST_PRENEOPLASTIC_UP	17	0.597148	1.22333	0.187279	0.576292	1	14600	tags=65%, list=25%, signal=86%
EHLERS_ANEUPLOIDY_UP	38	0.49812	1.22263	0.172061	0.577571	1	5205	tags=32%, list=9%, signal=35%
OUILLETTE_CLL_13Q14_DELETION_UP	67	0.460106	1.22215	0.123418	0.577993	1	12996	tags=48%, list=22%, signal=61%
GAVIN_IL2_RESPONSIVE_FOXP3_TARGETS_UP	18	0.574711	1.22215	0.192893	0.576736	1	10336	tags=67%, list=18%, signal=81%
ZHOU_INFLAMMATORY_RESPONSE_LIVE_DN	334	0.382023	1.22063	0.034965	0.580841	1	13929	tags=42%, list=24%, signal=54%
FOURNIER_ACINAR_DEVELOPMENT_LATE_2	263	0.388406	1.22047	0.0372928	0.580216	1	5873	tags=34%, list=10%, signal=38%
GENTILE_RESPONSE_CLUSTER_D3	61	0.462246	1.22046	0.11526	0.578998	1	4342	tags=31%, list=7%, signal=34%
PILON_KLF1_TARGETS_DN	1836	0.352252	1.22002	0	0.579244	1	14387	tags=42%, list=25%, signal=54%
ZHENG_GLIOBLASTOMA_PLASTICITY_DN	57	0.467036	1.21908	0.133333	0.581461	1	14274	tags=54%, list=25%, signal=72%
REACTOME_NUCLEOTIDE_EXCISION_REPAIR	49	0.482251	1.21885	0.135266	0.580974	1	13315	tags=53%, list=23%, signal=69%
RODWELL_AGING_KIDNEY_DN	128	0.422119	1.21836	0.0846154	0.581583	1	14081	tags=46%, list=24%, signal=61%
MARKEY_RB1_CHRONIC_LOF_UP	112	0.422156	1.21813	0.0875796	0.581162	1	6106	tags=32%, list=10%, signal=36%
LEE_RECENT_THYMIC_EMIGRANT	202	0.398866	1.21784	0.0580551	0.580913	1	12461	tags=45%, list=21%, signal=56%
GARGALOVIC_RESPONSE_TO_OXIDIZED_PHOSPHOLIPIDS_MAGENTA_DN	10	0.672981	1.21704	0.212727	0.582608	1	8832	tags=60%, list=15%, signal=71%
BHATI_G2M_ARREST_BY_2METHOXYESTRADIOL_UP	110	0.419192	1.2168	0.0866261	0.582173	1	12996	tags=45%, list=22%, signal=58%
CHANDRAN_METASTASIS_TOP50_UP	34	0.506554	1.21659	0.14966	0.581727	1	14247	tags=47%, list=24%, signal=62%
VALK_AML_WITH_FLT3_ITD	37	0.495765	1.21501	0.152429	0.586138	1	6181	tags=30%, list=11%, signal=33%
SA_REG_CASCADE_OF_CYCLIN_EXPR	13	0.623233	1.2145	0.211009	0.586771	1	9897	tags=54%, list=17%, signal=65%
MYLLYKANGAS_AMPLIFICATION_HOT_SPOT_25	9	0.708914	1.21229	0.238182	0.593619	1	2643	tags=33%, list=5%, signal=35%
MCCLUNG_COCAINE_REWARD_5D	76	0.44225	1.21072	0.11093	0.598198	1	7159	tags=36%, list=12%, signal=40%
YAO_TEMPORAL_RESPONSE_TO_PROGESTERONE_CLUSTER_15	31	0.513748	1.20805	0.185121	0.606777	1	13437	tags=52%, list=23%, signal=67%
RAMJAUN_APOPTOSIS_BY_TGFB1_VIA_MAPK1_UP	6	0.763049	1.20769	0.264815	0.606859	1	8694	tags=67%, list=15%, signal=78%
ZHU_CMV_8_HR_DN	52	0.460277	1.20724	0.129721	0.607231	1	11622	tags=50%, list=20%, signal=62%
REACTOME_G1_PHASE	36	0.499576	1.20656	0.166107	0.608416	1	9950	tags=36%, list=17%, signal=44%
SHANK_TAL1_TARGETS_DN	10	0.664029	1.20637	0.240296	0.607889	1	2455	tags=30%, list=4%, signal=31%
PRAMOONJAGO_SOX4_TARGETS_DN	49	0.47003	1.20622	0.138385	0.607254	1	10602	tags=41%, list=18%, signal=50%
RORIE_TARGETS_OF_EWSR1_FLI1_FUSION_DN	29	0.521005	1.20468	0.16958	0.611673	1	11808	tags=48%, list=20%, signal=61%
DAIRKEE_CANCER_PRONE_RESPONSE_BPA	51	0.467399	1.20393	0.147488	0.613259	1	8651	tags=33%, list=15%, signal=39%
KEGG_BUTANOATE_METABOLISM	34	0.511511	1.20339	0.149444	0.613928	1	3774	tags=24%, list=6%, signal=25%
BENPORATH_ES_CORE_NINE	9	0.687491	1.20128	0.265233	0.620454	1	9651	tags=44%, list=17%, signal=53%
MARTORIATI_MDM4_TARGETS_NEUROEPITHELIUM_DN	152	0.40056	1.20076	0.0933333	0.621153	1	13923	tags=40%, list=24%, signal=53%
BIOCARTA_EXTRINSIC_PATHWAY	13	0.626694	1.20054	0.229706	0.620706	1	11320	tags=62%, list=19%, signal=76%
CHOI_ATL_CHRONIC_VS_ACUTE_DN	18	0.571193	1.20001	0.208609	0.621341	1	6081	tags=39%, list=10%, signal=43%
PLASARI_TGFB1_SIGNALING_VIA_NFIC_1HR_DN	102	0.419156	1.19892	0.119751	0.624195	1	12032	tags=43%, list=21%, signal=54%
OSMAN_BLADDER_CANCER_UP	384	0.371773	1.19807	0.0472973	0.625954	1	14810	tags=49%, list=25%, signal=66%
LASTOWSKA_COAMPLIFIED_WITH_MYCN	40	0.478535	1.19769	0.172589	0.626094	1	12267	tags=45%, list=21%, signal=57%
BIOCARTA_G1_PATHWAY	28	0.519558	1.19737	0.19292	0.626142	1	3087	tags=29%, list=5%, signal=30%
HOEGERKORP_CD44_TARGETS_TEMPORAL_DN	23	0.531328	1.19681	0.191829	0.627038	1	12490	tags=52%, list=21%, signal=66%
MATZUK_STEROIDOGENESIS	7	0.716158	1.19658	0.263158	0.626649	1	16393	tags=86%, list=28%, signal=119%
KIM_GERMINAL_CENTER_T_HELPER_UP	62	0.445648	1.1958	0.144928	0.628295	1	10444	tags=42%, list=18%, signal=51%
MINGUEZ_LIVER_CANCER_VASCULAR_INVASION_DN	21	0.551521	1.19543	0.198953	0.628432	1	5551	tags=29%, list=10%, signal=32%
GARGALOVIC_RESPONSE_TO_OXIDIZED_PHOSPHOLIPIDS_RED_DN	24	0.533086	1.19391	0.221071	0.632938	1	9884	tags=42%, list=17%, signal=50%
REACTOME_YAP1_AND_WWTR1_TAZ_STIMULATED_GENE_EXPRESSION	23	0.528417	1.19376	0.208333	0.632247	1	9651	tags=43%, list=17%, signal=52%
PID_IL2_STAT5_PATHWAY	30	0.507144	1.19375	0.177083	0.631002	1	8975	tags=33%, list=15%, signal=39%
GARY_CD5_TARGETS_DN	413	0.365926	1.19344	0.0310881	0.630996	1	15834	tags=53%, list=27%, signal=72%
SANSOM_APC_TARGETS_UP	117	0.413293	1.19298	0.108833	0.631551	1	5765	tags=26%, list=10%, signal=29%
BROWNE_HCMV_INFECTION_30MIN_DN	139	0.404512	1.19166	0.0984615	0.635333	1	7007	tags=27%, list=12%, signal=30%
CHEMELLO_SOLEUS_VS_EDL_MYOFIBERS_UP	34	0.489252	1.19149	0.173175	0.634676	1	7046	tags=32%, list=12%, signal=37%
LASTOWSKA_NEUROBLASTOMA_COPY_NUMBER_DN	708	0.354988	1.19041	0.0157959	0.63753	1	13792	tags=42%, list=24%, signal=54%
REACTOME_AMINE_DERIVED_HORMONES	15	0.587777	1.19034	0.224168	0.63651	1	9998	tags=67%, list=17%, signal=80%
CUI_TCF21_TARGETS_2_UP	403	0.366717	1.18988	0.0300546	0.637121	1	6103	tags=25%, list=10%, signal=28%
TURJANSKI_MAPK1_AND_MAPK2_TARGETS	12	0.624485	1.18913	0.254545	0.63872	1	14910	tags=75%, list=26%, signal=101%
REACTOME_P2Y_RECEPTORS	12	0.638042	1.18772	0.266544	0.642857	1	6566	tags=42%, list=11%, signal=47%
PID_MYC_ACTIV_PATHWAY	78	0.430165	1.18647	0.130435	0.646324	1	15587	tags=59%, list=27%, signal=80%
HU_GENOTOXIN_ACTION_DIRECT_VS_INDIRECT_24HR	50	0.460574	1.18306	0.185811	0.658449	1	11904	tags=42%, list=20%, signal=53%
BIOCARTA_SRCRPTP_PATHWAY	11	0.635973	1.18269	0.238516	0.658565	1	9061	tags=64%, list=16%, signal=75%
BIOCARTA_PTC1_PATHWAY	11	0.647068	1.18242	0.243856	0.658356	1	9950	tags=73%, list=17%, signal=88%
HOELZEL_NF1_TARGETS_DN	102	0.413207	1.18072	0.11811	0.663817	1	11839	tags=41%, list=20%, signal=52%
CALVET_IRINOTECAN_SENSITIVE_VS_RESISTANT_DN	5	0.8031	1.17987	0.266294	0.665952	1	4159	tags=40%, list=7%, signal=43%
REACTOME_TRANSCRIPTION_COUPLED_NER_TC_NER	44	0.469798	1.17971	0.199644	0.665253	1	3938	tags=27%, list=7%, signal=29%
CARD_MIR302A_TARGETS	77	0.421186	1.17904	0.141509	0.666639	1	13138	tags=44%, list=23%, signal=57%
BIOCARTA_D4GDI_PATHWAY	13	0.614727	1.17827	0.251838	0.668317	1	3449	tags=31%, list=6%, signal=33%
SMIRNOV_RESPONSE_TO_IR_2HR_DN	52	0.459724	1.17695	0.165275	0.672167	1	15420	tags=60%, list=26%, signal=81%
RASHI_RESPONSE_TO_IONIZING_RADIATION_5	141	0.396931	1.1767	0.114855	0.671875	1	7610	tags=30%, list=13%, signal=35%
KEGG_NON_HOMOLOGOUS_END_JOINING	12	0.630407	1.17342	0.275416	0.683591	1	7124	tags=42%, list=12%, signal=47%
WALLACE_JAK2_TARGETS_UP	24	0.521497	1.1733	0.218978	0.682716	1	10239	tags=46%, list=18%, signal=56%
KEGG_LYSINE_DEGRADATION	39	0.473646	1.17117	0.199029	0.690069	1	5500	tags=26%, list=9%, signal=28%
RODRIGUES_THYROID_CARCINOMA_UP	13	0.603596	1.17108	0.274611	0.6891	1	7133	tags=38%, list=12%, signal=44%
MEISSNER_NPC_ICP_WITH_H3_UNMETHYLATED	23	0.52227	1.17059	0.210884	0.689737	1	11442	tags=43%, list=20%, signal=54%
MEISSNER_ES_ICP_WITH_H3K4ME3_AND_H3K27ME3	12	0.602124	1.16971	0.243636	0.691805	1	11227	tags=50%, list=19%, signal=62%
CHESLER_BRAIN_QTL_CIS	69	0.434713	1.16945	0.171157	0.69155	1	4463	tags=22%, list=8%, signal=24%
REACTOME_BMAL1_CLOCK_NPAS2_ACTIVATES_CIRCADIAN_EXPRESSION	34	0.48342	1.16706	0.207207	0.699912	1	13082	tags=47%, list=22%, signal=61%
BUYTAERT_PHOTODYNAMIC_THERAPY_STRESS_DN	584	0.351629	1.1667	0.03	0.700063	1	12099	tags=36%, list=21%, signal=45%
REACTOME_RNA_POL_II_TRANSCRIPTION	94	0.413739	1.16328	0.158479	0.712817	1	13352	tags=44%, list=23%, signal=57%
WANG_CISPLATIN_RESPONSE_AND_XPC_UP	196	0.376816	1.15758	0.0997191	0.735464	1	13453	tags=43%, list=23%, signal=56%
REACTOME_RESOLUTION_OF_AP_SITES_VIA_THE_MULTIPLE_NUCLEOTIDE_PATCH_REPLACEMENT_PATHWAY	17	0.562983	1.15746	0.263258	0.734597	1	5941	tags=53%, list=10%, signal=59%
AIYAR_COBRA1_TARGETS_DN	28	0.499228	1.15735	0.221088	0.733652	1	14539	tags=61%, list=25%, signal=81%
AUNG_GASTRIC_CANCER	51	0.451706	1.15723	0.186441	0.732727	1	13105	tags=49%, list=23%, signal=63%
COLINA_TARGETS_OF_4EBP1_AND_4EBP2	344	0.359828	1.15696	0.0868421	0.732477	1	10777	tags=37%, list=19%, signal=45%
LEE_LIVER_CANCER_SURVIVAL_DN	165	0.381496	1.15659	0.126718	0.732626	1	14247	tags=40%, list=24%, signal=53%
REACTOME_INHIBITION_OF_THE_PROTEOLYTIC_ACTIVITY_OF_APC_C_REQUIRED_FOR_THE_ONSET_OF_ANAPHASE_BY_MITOTIC_SPINDLE_CHECKPOINT_COMPONENTS	18	0.547201	1.15657	0.252708	0.731368	1	14404	tags=72%, list=25%, signal=96%
MARKS_ACETYLATED_NON_HISTONE_PROTEINS	15	0.58247	1.1558	0.262976	0.73324	1	4046	tags=27%, list=7%, signal=29%
MIKKELSEN_NPC_ICP_WITH_H3K4ME3	397	0.358595	1.15537	0.0677507	0.733609	1	13166	tags=39%, list=23%, signal=50%
REACTOME_MRNA_DECAY_BY_5_TO_3_EXORIBONUCLEASE	14	0.583335	1.15506	0.266781	0.733515	1	13440	tags=64%, list=23%, signal=84%
SANSOM_APC_TARGETS	192	0.375022	1.15359	0.118087	0.738244	1	15464	tags=48%, list=27%, signal=66%
CREIGHTON_ENDOCRINE_THERAPY_RESISTANCE_1	484	0.350896	1.15223	0.0525624	0.742736	1	12285	tags=38%, list=21%, signal=48%
GOLUB_ALL_VS_AML_UP	24	0.504422	1.15174	0.241993	0.743421	1	8568	tags=33%, list=15%, signal=39%
REACTOME_PHOSPHORYLATION_OF_THE_APC_C	17	0.543587	1.15084	0.274165	0.745758	1	14404	tags=71%, list=25%, signal=94%
LOPEZ_MESOTHELIOMA_SURVIVAL_UP	11	0.609163	1.15054	0.298401	0.745668	1	10313	tags=55%, list=18%, signal=66%
NAGY_STAGA_COMPONENTS_HUMAN	14	0.571536	1.15038	0.262118	0.744908	1	5195	tags=36%, list=9%, signal=39%
BIOCARTA_P53_PATHWAY	16	0.55442	1.15036	0.260504	0.743616	1	12332	tags=63%, list=21%, signal=79%
REACTOME_TRANSCRIPTION	195	0.376399	1.14985	0.119266	0.744475	1	14558	tags=47%, list=25%, signal=62%
MARTORIATI_MDM4_TARGETS_FETAL_LIVER_DN	490	0.35059	1.14953	0.0635538	0.744501	1	13758	tags=41%, list=24%, signal=54%
KEGG_ONE_CARBON_POOL_BY_FOLATE	17	0.547168	1.14911	0.246957	0.744805	1	9689	tags=41%, list=17%, signal=49%
BOYLAN_MULTIPLE_MYELOMA_C_CLUSTER_UP	37	0.471426	1.14817	0.232236	0.747511	1	10662	tags=46%, list=18%, signal=56%
IKEDA_MIR30_TARGETS_UP	112	0.397718	1.148	0.172524	0.746884	1	13610	tags=48%, list=23%, signal=63%
YAO_TEMPORAL_RESPONSE_TO_PROGESTERONE_CLUSTER_4	15	0.563328	1.14692	0.270073	0.750147	1	8322	tags=40%, list=14%, signal=47%
SCHURINGA_STAT5A_TARGETS_DN	16	0.548505	1.14691	0.26455	0.748814	1	11844	tags=31%, list=20%, signal=39%
TONKS_TARGETS_OF_RUNX1_RUNX1T1_FUSION_GRANULOCYTE_DN	17	0.553912	1.1469	0.255773	0.747471	1	10620	tags=41%, list=18%, signal=50%
PETRETTO_BLOOD_PRESSURE_UP	11	0.610947	1.14676	0.287796	0.746721	1	2057	tags=27%, list=4%, signal=28%
CAIRO_PML_TARGETS_BOUND_BY_MYC_UP	23	0.520348	1.14656	0.249104	0.746185	1	10089	tags=43%, list=17%, signal=53%
BENPORATH_ES_CORE_NINE_CORRELATED	99	0.40033	1.1464	0.170245	0.745517	1	12972	tags=42%, list=22%, signal=54%
REACTOME_DEFENSINS	47	0.449443	1.14527	0.217755	0.749001	1	9123	tags=6%, list=16%, signal=8%
GRADE_COLON_VS_RECTAL_CANCER_UP	30	0.481887	1.14453	0.241908	0.750813	1	14375	tags=53%, list=25%, signal=71%
HIRSCH_CELLULAR_TRANSFORMATION_SIGNATURE_DN	94	0.403645	1.14452	0.152756	0.749539	1	12403	tags=40%, list=21%, signal=51%
REACTOME_INTEGRATION_OF_PROVIRUS	10	0.627027	1.14411	0.301056	0.749871	1	6907	tags=40%, list=12%, signal=45%
MIKKELSEN_IPS_LCP_WITH_H3K27ME3	10	0.632062	1.14396	0.314947	0.749151	1	12585	tags=50%, list=22%, signal=64%
CALVET_IRINOTECAN_SENSITIVE_VS_RESISTANT_UP	5	0.757362	1.14392	0.332734	0.748004	1	14125	tags=80%, list=24%, signal=106%
SENESE_HDAC1_TARGETS_DN	227	0.367906	1.14382	0.117978	0.747077	1	12092	tags=33%, list=21%, signal=42%
CAFFAREL_RESPONSE_TO_THC_8HR_5_UP	14	0.589655	1.14364	0.277778	0.746538	1	4997	tags=29%, list=9%, signal=31%
THILLAINADESAN_ZNF217_TARGETS_DN	7	0.696201	1.1432	0.337591	0.746978	1	1630	tags=29%, list=3%, signal=29%
ITO_PTTG1_TARGETS_UP	12	0.605758	1.14287	0.285205	0.746996	1	16497	tags=75%, list=28%, signal=105%
BOYLAN_MULTIPLE_MYELOMA_PCA3_UP	76	0.416032	1.14219	0.195122	0.748543	1	9649	tags=34%, list=17%, signal=41%
REACTOME_CIRCADIAN_CLOCK	51	0.443791	1.1409	0.210158	0.752767	1	13082	tags=45%, list=22%, signal=58%
ZHAN_MULTIPLE_MYELOMA_CD1_AND_CD2_UP	79	0.417263	1.14013	0.187599	0.754821	1	12260	tags=48%, list=21%, signal=61%
SHETH_LIVER_CANCER_VS_TXNIP_LOSS_PAM4	249	0.3641	1.14012	0.118881	0.753536	1	13811	tags=44%, list=24%, signal=57%
SABATES_COLORECTAL_ADENOMA_SIZE_UP	15	0.566252	1.1392	0.270758	0.756079	1	2375	tags=20%, list=4%, signal=21%
MARSHALL_VIRAL_INFECTION_RESPONSE_DN	29	0.49026	1.13795	0.264815	0.760098	1	12168	tags=55%, list=21%, signal=70%
MARSON_BOUND_BY_FOXP3_STIMULATED	933	0.337384	1.13741	0.0408401	0.761027	1	14127	tags=42%, list=24%, signal=54%
ZHAN_MULTIPLE_MYELOMA_CD1_VS_CD2_DN	45	0.445883	1.13662	0.221106	0.763087	1	13254	tags=47%, list=23%, signal=60%
RIZ_ERYTHROID_DIFFERENTIATION_6HR	39	0.45988	1.13626	0.25	0.763377	1	8857	tags=41%, list=15%, signal=48%
MCCLUNG_CREB1_TARGETS_DN	55	0.434116	1.13625	0.215947	0.762081	1	9336	tags=27%, list=16%, signal=32%
BERTUCCI_INVASIVE_CARCINOMA_DUCTAL_VS_LOBULAR_DN	44	0.446749	1.13574	0.233333	0.762794	1	5557	tags=34%, list=10%, signal=38%
SERVITJA_LIVER_HNF1A_TARGETS_UP	134	0.383837	1.13542	0.177542	0.762888	1	6095	tags=29%, list=10%, signal=32%
REN_ALVEOLAR_RHABDOMYOSARCOMA_UP	95	0.399863	1.13516	0.192716	0.76267	1	13224	tags=45%, list=23%, signal=58%
WEI_MIR34A_TARGETS	137	0.381176	1.13454	0.165138	0.76394	1	14300	tags=48%, list=25%, signal=64%
SENGUPTA_NASOPHARYNGEAL_CARCINOMA_WITH_LMP1_UP	375	0.352672	1.13408	0.118037	0.764503	1	14368	tags=45%, list=25%, signal=59%
PETROVA_PROX1_TARGETS_UP	27	0.493355	1.13408	0.279857	0.763204	1	5421	tags=41%, list=9%, signal=45%
DOANE_RESPONSE_TO_ANDROGEN_DN	227	0.369746	1.13294	0.120815	0.766836	1	12296	tags=41%, list=21%, signal=51%
REACTOME_RORA_ACTIVATES_CIRCADIAN_EXPRESSION	23	0.515606	1.1327	0.254325	0.766551	1	13082	tags=52%, list=22%, signal=67%
AMIT_EGF_RESPONSE_60_HELA	44	0.448733	1.13209	0.231434	0.767791	1	13957	tags=48%, list=24%, signal=63%
STONER_ESOPHAGEAL_CARCINOGENESIS_DN	5	0.76916	1.13136	0.365455	0.769649	1	3361	tags=60%, list=6%, signal=64%
RICKMAN_TUMOR_DIFFERENTIATED_WELL_VS_MODERATELY_UP	102	0.397056	1.12945	0.189147	0.776526	1	13479	tags=42%, list=23%, signal=55%
VERHAAK_GLIOBLASTOMA_NEURAL	120	0.390055	1.12913	0.201821	0.77655	1	6591	tags=28%, list=11%, signal=31%
THUM_SYSTOLIC_HEART_FAILURE_DN	212	0.366647	1.12844	0.154728	0.778222	1	13547	tags=43%, list=23%, signal=56%
PID_BETA_CATENIN_NUC_PATHWAY	77	0.408454	1.128	0.21319	0.778856	1	5995	tags=25%, list=10%, signal=27%
REACTOME_APC_CDC20_MEDIATED_DEGRADATION_OF_NEK2A	22	0.517281	1.12782	0.276408	0.778245	1	15061	tags=73%, list=26%, signal=98%
CHIANG_LIVER_CANCER_SUBCLASS_UNANNOTATED_DN	181	0.371358	1.12735	0.150388	0.778997	1	11626	tags=38%, list=20%, signal=47%
BIOCARTA_ETS_PATHWAY	18	0.528266	1.12697	0.281867	0.779314	1	10672	tags=50%, list=18%, signal=61%
KEGG_CYSTEINE_AND_METHIONINE_METABOLISM	34	0.470746	1.12593	0.266779	0.78264	1	11716	tags=50%, list=20%, signal=63%
CHANG_IMMORTALIZED_BY_HPV31_UP	75	0.418292	1.12444	0.220635	0.787922	1	14716	tags=53%, list=25%, signal=71%
SU_SALIVARY_GLAND	14	0.566553	1.12318	0.300184	0.792107	1	5732	tags=36%, list=10%, signal=40%
WATANABE_COLON_CANCER_MSI_VS_MSS_DN	76	0.413639	1.12316	0.210273	0.790882	1	12310	tags=45%, list=21%, signal=57%
REACTOME_NUCLEOTIDE_LIKE_PURINERGIC_RECEPTORS	16	0.554014	1.12305	0.278689	0.790003	1	6566	tags=38%, list=11%, signal=42%
KYNG_DNA_DAMAGE_BY_GAMMA_AND_UV_RADIATION	87	0.402778	1.1225	0.231629	0.791058	1	12139	tags=38%, list=21%, signal=48%
BIOCARTA_SET_PATHWAY	11	0.601452	1.122	0.302505	0.79194	1	9981	tags=45%, list=17%, signal=55%
REACTOME_HORMONE_SENSITIVE_LIPASE_HSL_MEDIATED_TRIACYLGLYCEROL_HYDROLYSIS	12	0.585938	1.12166	0.307155	0.792215	1	4956	tags=33%, list=9%, signal=36%
DELYS_THYROID_CANCER_DN	226	0.359494	1.12136	0.151297	0.792234	1	12175	tags=38%, list=21%, signal=47%
BOHN_PRIMARY_IMMUNODEFICIENCY_SYNDROM_UP	46	0.446575	1.12108	0.26868	0.792153	1	5421	tags=28%, list=9%, signal=31%
AMIT_EGF_RESPONSE_40_MCF10A	19	0.524787	1.12055	0.279279	0.793128	1	13616	tags=58%, list=23%, signal=76%
REACTOME_PRE_NOTCH_EXPRESSION_AND_PROCESSING	38	0.457953	1.12043	0.247475	0.792382	1	14660	tags=55%, list=25%, signal=74%
MATTIOLI_MGUS_VS_PCL	106	0.39172	1.11965	0.213141	0.794477	1	13100	tags=36%, list=23%, signal=46%
SILIGAN_BOUND_BY_EWS_FLT1_FUSION	45	0.4415	1.11927	0.260726	0.794849	1	15868	tags=58%, list=27%, signal=79%
WALLACE_PROSTATE_CANCER_RACE_DN	76	0.404682	1.11925	0.218966	0.793666	1	12110	tags=37%, list=21%, signal=46%
TURJANSKI_MAPK14_TARGETS	10	0.614467	1.11839	0.330309	0.796256	1	13505	tags=70%, list=23%, signal=91%
CHESLER_BRAIN_HIGHEST_GENETIC_VARIANCE	32	0.468465	1.11767	0.266102	0.798159	1	4463	tags=25%, list=8%, signal=27%
MYLLYKANGAS_AMPLIFICATION_HOT_SPOT_6	5	0.733237	1.11603	0.40146	0.804044	1	5243	tags=60%, list=9%, signal=66%
BIOCARTA_TCAPOPTOSIS_PATHWAY	9	0.648506	1.11585	0.358289	0.803504	1	6840	tags=33%, list=12%, signal=38%
WANG_RECURRENT_LIVER_CANCER_UP	20	0.524704	1.11559	0.30897	0.803335	1	2634	tags=35%, list=5%, signal=37%
SAKAI_CHRONIC_HEPATITIS_VS_LIVER_CANCER_UP	80	0.400741	1.11488	0.228748	0.805176	1	14975	tags=45%, list=26%, signal=61%
PID_AR_TF_PATHWAY	52	0.428703	1.11463	0.238983	0.804939	1	5934	tags=27%, list=10%, signal=30%
LI_WILMS_TUMOR_ANAPLASTIC_DN	5	0.737792	1.11404	0.404255	0.806244	1	15265	tags=100%, list=26%, signal=136%
SANSOM_APC_MYC_TARGETS	197	0.363256	1.11373	0.177843	0.806214	1	15499	tags=45%, list=27%, signal=61%
CHEN_NEUROBLASTOMA_COPY_NUMBER_GAINS	48	0.432578	1.11371	0.258446	0.804982	1	5939	tags=31%, list=10%, signal=35%
CAIRO_PML_TARGETS_BOUND_BY_MYC_DN	14	0.568647	1.11324	0.304348	0.805705	1	12806	tags=50%, list=22%, signal=64%
SPIRA_SMOKERS_LUNG_CANCER_DN	20	0.511771	1.11324	0.301786	0.804409	1	9851	tags=40%, list=17%, signal=48%
HEDENFALK_BREAST_CANCER_BRCA1_VS_BRCA2	154	0.370558	1.11307	0.201192	0.803847	1	15004	tags=45%, list=26%, signal=61%
IGLESIAS_E2F_TARGETS_DN	16	0.543576	1.11237	0.311847	0.805486	1	11426	tags=44%, list=20%, signal=54%
STREICHER_LSM1_TARGETS_UP	43	0.443328	1.1123	0.249158	0.80452	1	3799	tags=30%, list=7%, signal=32%
ZWANG_TRANSIENTLY_UP_BY_1ST_EGF_PULSE_ONLY	1617	0.321907	1.1105	0.0415755	0.811227	1	13469	tags=36%, list=23%, signal=45%
REACTOME_POST_TRANSLATIONAL_MODIFICATION_SYNTHESIS_OF_GPI_ANCHORED_PROTEINS	26	0.483338	1.1102	0.296625	0.811301	1	14935	tags=65%, list=26%, signal=88%
BROWNE_HCMV_INFECTION_12HR_DN	94	0.393501	1.10991	0.23871	0.811286	1	12038	tags=38%, list=21%, signal=48%
ONO_FOXP3_TARGETS_DN	41	0.446352	1.10942	0.273649	0.812184	1	8134	tags=27%, list=14%, signal=31%
REACTOME_RECRUITMENT_OF_NUMA_TO_MITOTIC_CENTROSOMES	10	0.609122	1.10907	0.348718	0.812434	1	14414	tags=80%, list=25%, signal=106%
ZHAN_MULTIPLE_MYELOMA_MF_DN	37	0.453695	1.10846	0.286408	0.813842	1	12329	tags=49%, list=21%, signal=62%
PID_MYC_PATHWAY	25	0.489904	1.10819	0.286689	0.813751	1	10591	tags=40%, list=18%, signal=49%
REACTOME_HIV_LIFE_CYCLE	109	0.384901	1.10725	0.239748	0.816537	1	12876	tags=40%, list=22%, signal=52%
AMIT_EGF_RESPONSE_20_HELA	11	0.591553	1.10704	0.316479	0.816156	1	3234	tags=27%, list=6%, signal=29%
OXFORD_RALA_AND_RALB_TARGETS_DN	9	0.623237	1.10694	0.336431	0.815366	1	14900	tags=89%, list=26%, signal=119%
REACTOME_SYNTHESIS_OF_PIPS_AT_THE_LATE_ENDOSOME_MEMBRANE	10	0.618865	1.10643	0.352212	0.816288	1	15068	tags=70%, list=26%, signal=94%
TCGA_GLIOBLASTOMA_COPY_NUMBER_DN	30	0.471495	1.10525	0.308081	0.820059	1	3569	tags=30%, list=6%, signal=32%
LI_WILMS_TUMOR_VS_FETAL_KIDNEY_2_UP	29	0.475069	1.10449	0.288496	0.822143	1	13417	tags=59%, list=23%, signal=76%
LIU_VMYB_TARGETS_UP	117	0.377835	1.10402	0.206897	0.822956	1	3368	tags=20%, list=6%, signal=21%
GRAHAM_CML_QUIESCENT_VS_NORMAL_QUIESCENT_UP	82	0.398432	1.10387	0.245499	0.822287	1	3847	tags=24%, list=7%, signal=26%
IGARASHI_ATF4_TARGETS_UP	6	0.688239	1.1038	0.406593	0.821301	1	13769	tags=67%, list=24%, signal=87%
REACTOME_BINDING_AND_ENTRY_OF_HIV_VIRION	6	0.693096	1.10329	0.422932	0.822342	1	6907	tags=50%, list=12%, signal=57%
LEE_TARGETS_OF_PTCH1_AND_SUFU_UP	48	0.429127	1.10324	0.275042	0.821267	1	2519	tags=21%, list=4%, signal=22%
CAFFAREL_RESPONSE_TO_THC_DN	29	0.467678	1.10236	0.285962	0.82389	1	4899	tags=38%, list=8%, signal=41%
YAUCH_HEDGEHOG_SIGNALING_PARACRINE_DN	245	0.354103	1.1021	0.19341	0.823759	1	14115	tags=44%, list=24%, signal=58%
PID_CONE_PATHWAY	23	0.497735	1.10184	0.307033	0.823617	1	13120	tags=30%, list=23%, signal=39%
REACTOME_TRANSCRIPTIONAL_REGULATION_OF_WHITE_ADIPOCYTE_DIFFERENTIATION	71	0.406498	1.10032	0.272131	0.829106	1	13324	tags=51%, list=23%, signal=66%
MYLLYKANGAS_AMPLIFICATION_HOT_SPOT_7	7	0.682558	1.10008	0.411874	0.828854	1	15754	tags=86%, list=27%, signal=118%
MACAEVA_PBMC_RESPONSE_TO_IR	93	0.385134	1.09964	0.234628	0.829622	1	14604	tags=45%, list=25%, signal=60%
BIOCARTA_CASPASE_PATHWAY	23	0.494427	1.0996	0.308797	0.828558	1	3449	tags=26%, list=6%, signal=28%
HADDAD_B_LYMPHOCYTE_PROGENITOR	268	0.346447	1.09939	0.182073	0.828242	1	12715	tags=36%, list=22%, signal=46%
LIN_NPAS4_TARGETS_UP	144	0.370676	1.0987	0.22546	0.830068	1	13555	tags=42%, list=23%, signal=54%
REACTOME_KERATAN_SULFATE_DEGRADATION	11	0.593653	1.09844	0.337591	0.829904	1	9575	tags=36%, list=16%, signal=44%
HOSHIDA_LIVER_CANCER_SUBCLASS_S2	112	0.380551	1.09807	0.221184	0.830242	1	14073	tags=52%, list=24%, signal=68%
PIONTEK_PKD1_TARGETS_DN	17	0.526318	1.09741	0.313167	0.83189	1	5743	tags=41%, list=10%, signal=46%
KYNG_WERNER_SYNDROM_UP	18	0.528196	1.09711	0.325	0.831944	1	5862	tags=33%, list=10%, signal=37%
KATSANOU_ELAVL1_TARGETS_DN	142	0.372012	1.09702	0.246637	0.831068	1	11416	tags=35%, list=20%, signal=44%
BROWNE_HCMV_INFECTION_1HR_UP	58	0.412328	1.09694	0.270181	0.830151	1	9061	tags=33%, list=16%, signal=39%
THUM_MIR21_TARGETS_HEART_DISEASE_DN	6	0.706639	1.09666	0.432122	0.830084	1	3298	tags=33%, list=6%, signal=35%
NOUZOVA_METHYLATED_IN_APL	57	0.417815	1.0944	0.259504	0.838911	1	8425	tags=32%, list=14%, signal=37%
BIOCARTA_GRANULOCYTES_PATHWAY	13	0.573758	1.09386	0.351916	0.840041	1	5407	tags=31%, list=9%, signal=34%
MOHANKUMAR_HOXA1_TARGETS_UP	386	0.338225	1.09301	0.169147	0.842528	1	12062	tags=33%, list=21%, signal=42%
WENG_POR_TARGETS_LIVER_DN	19	0.507566	1.09274	0.310835	0.842492	1	8168	tags=37%, list=14%, signal=43%
SCHAEFFER_PROSTATE_DEVELOPMENT_AND_CANCER_BOX6_DN	5	0.721281	1.09257	0.424184	0.842014	1	16225	tags=80%, list=28%, signal=111%
LEE_LIVER_CANCER_MYC_DN	59	0.412521	1.09211	0.281739	0.842782	1	13741	tags=34%, list=24%, signal=44%
BHATTACHARYA_EMBRYONIC_STEM_CELL	88	0.391136	1.09201	0.261147	0.841984	1	5284	tags=22%, list=9%, signal=24%
ABDELMOHSEN_ELAVL4_TARGETS	15	0.535508	1.09141	0.339928	0.843432	1	8263	tags=33%, list=14%, signal=39%
JIANG_HYPOXIA_VIA_VHL	32	0.454285	1.09081	0.305556	0.844888	1	14615	tags=53%, list=25%, signal=71%
MARIADASON_RESPONSE_TO_BUTYRATE_SULINDAC_4	21	0.50412	1.0908	0.338155	0.843663	1	5012	tags=29%, list=9%, signal=31%
BROWNE_HCMV_INFECTION_10HR_DN	54	0.417248	1.09033	0.271186	0.844481	1	7487	tags=33%, list=13%, signal=38%
PID_RHOA_PATHWAY	44	0.424315	1.08981	0.283172	0.845554	1	3282	tags=18%, list=6%, signal=19%
FORTSCHEGGER_PHF8_TARGETS_UP	248	0.350183	1.08979	0.21875	0.844388	1	13608	tags=41%, list=23%, signal=53%
MAGRANGEAS_MULTIPLE_MYELOMA_IGG_VS_IGA_DN	25	0.481995	1.08958	0.321799	0.84405	1	10024	tags=44%, list=17%, signal=53%
GOUYER_TATI_TARGETS_UP	9	0.620446	1.08894	0.375	0.845726	1	10317	tags=56%, list=18%, signal=68%
SHETH_LIVER_CANCER_VS_TXNIP_LOSS_PAM6	46	0.427225	1.08826	0.278992	0.847457	1	11409	tags=41%, list=20%, signal=51%
BANDRES_RESPONSE_TO_CARMUSTIN_MGMT_48HR_UP	18	0.51876	1.08807	0.335714	0.847093	1	10882	tags=44%, list=19%, signal=55%
ROME_INSULIN_TARGETS_IN_MUSCLE_UP	399	0.335984	1.088	0.176955	0.846134	1	13685	tags=36%, list=24%, signal=47%
REACTOME_RNA_POL_I_PROMOTER_OPENING	61	0.405711	1.0879	0.28088	0.845338	1	14558	tags=54%, list=25%, signal=72%
WEI_MYCN_TARGETS_WITH_E_BOX	718	0.32566	1.08741	0.152625	0.846275	1	14975	tags=44%, list=26%, signal=59%
JAZAG_TGFB1_SIGNALING_DN	33	0.455006	1.08722	0.301226	0.84589	1	6075	tags=21%, list=10%, signal=24%
CONCANNON_APOPTOSIS_BY_EPOXOMICIN_DN	158	0.36196	1.08642	0.241018	0.848132	1	13256	tags=40%, list=23%, signal=51%
KIM_MYC_AMPLIFICATION_TARGETS_DN	89	0.389632	1.08634	0.288162	0.847222	1	10422	tags=34%, list=18%, signal=41%
NOUZOVA_TRETINOIN_AND_H4_ACETYLATION	129	0.369728	1.08607	0.25	0.847175	1	14770	tags=47%, list=25%, signal=63%
CAFFAREL_RESPONSE_TO_THC_24HR_5_UP	30	0.4768	1.08576	0.330973	0.847238	1	4997	tags=30%, list=9%, signal=33%
MYLLYKANGAS_AMPLIFICATION_HOT_SPOT_8	12	0.577728	1.08558	0.356343	0.846784	1	13243	tags=58%, list=23%, signal=75%
BENPORATH_SOX2_TARGETS	674	0.324513	1.08537	0.152985	0.846495	1	12622	tags=36%, list=22%, signal=46%
CHEOK_RESPONSE_TO_MERCAPTOPURINE_AND_HD_MTX_UP	5	0.714486	1.08435	0.440647	0.849774	1	9787	tags=60%, list=17%, signal=72%
FONTAINE_FOLLICULAR_THYROID_ADENOMA_UP	68	0.403373	1.08409	0.298107	0.849688	1	13575	tags=49%, list=23%, signal=63%
WANG_METASTASIS_OF_BREAST_CANCER	14	0.548707	1.08344	0.353333	0.851352	1	9970	tags=43%, list=17%, signal=52%
BAE_BRCA1_TARGETS_DN	32	0.459508	1.08288	0.303887	0.852477	1	14594	tags=63%, list=25%, signal=83%
POOLA_INVASIVE_BREAST_CANCER_UP	276	0.343035	1.08284	0.216374	0.851418	1	4624	tags=21%, list=8%, signal=23%
GRAESSMANN_RESPONSE_TO_MC_AND_DOXORUBICIN_DN	708	0.323693	1.08262	0.1575	0.851165	1	14875	tags=43%, list=26%, signal=57%
NAKAMURA_LUNG_CANCER	8	0.6532	1.0816	0.399621	0.854563	1	10862	tags=63%, list=19%, signal=77%
GROSS_HYPOXIA_VIA_ELK3_ONLY_DN	41	0.429798	1.0812	0.3086	0.855128	1	10375	tags=41%, list=18%, signal=50%
MARTINEZ_RESPONSE_TO_TRABECTEDIN_DN	260	0.345311	1.08095	0.213467	0.855076	1	14404	tags=47%, list=25%, signal=62%
MATZUK_CENTRAL_FOR_FEMALE_FERTILITY	29	0.459255	1.0809	0.327556	0.854042	1	13716	tags=45%, list=24%, signal=59%
PID_RHODOPSIN_PATHWAY	24	0.483924	1.07948	0.336937	0.859074	1	13120	tags=42%, list=23%, signal=54%
DEN_INTERACT_WITH_LCA5	25	0.477354	1.07894	0.351786	0.860239	1	15842	tags=44%, list=27%, signal=60%
MCCABE_HOXC6_TARGETS_CANCER_UP	31	0.454005	1.0789	0.325	0.859193	1	13019	tags=42%, list=22%, signal=54%
GOBERT_OLIGODENDROCYTE_DIFFERENTIATION_DN	989	0.31768	1.07872	0.137485	0.858697	1	14642	tags=43%, list=25%, signal=57%
LI_CISPLATIN_RESISTANCE_UP	23	0.483518	1.07829	0.365766	0.859417	1	11301	tags=39%, list=19%, signal=49%
LU_EZH2_TARGETS_DN	358	0.334619	1.07804	0.220745	0.859294	1	14516	tags=45%, list=25%, signal=59%
DORMOY_ELAVL1_TARGETS	16	0.534922	1.07774	0.350626	0.859296	1	6106	tags=44%, list=10%, signal=49%
SMID_BREAST_CANCER_RELAPSE_IN_BRAIN_UP	39	0.441216	1.07768	0.317324	0.8583	1	12567	tags=38%, list=22%, signal=49%
MAHADEVAN_RESPONSE_TO_MP470_DN	19	0.505746	1.07764	0.35461	0.857295	1	9649	tags=37%, list=17%, signal=44%
BACOLOD_RESISTANCE_TO_ALKYLATING_AGENTS_UP	25	0.475524	1.07714	0.337568	0.858308	1	15758	tags=52%, list=27%, signal=71%
WAMUNYOKOLI_OVARIAN_CANCER_LMP_DN	182	0.355266	1.07698	0.258544	0.857798	1	13415	tags=40%, list=23%, signal=51%
MCLACHLAN_DENTAL_CARIES_DN	77	0.385065	1.07697	0.286164	0.85665	1	13557	tags=42%, list=23%, signal=54%
GAZDA_DIAMOND_BLACKFAN_ANEMIA_PROGENITOR_DN	62	0.404291	1.07657	0.331104	0.857184	1	14950	tags=50%, list=26%, signal=67%
VALK_AML_CLUSTER_3	29	0.453822	1.0759	0.322581	0.85891	1	4185	tags=24%, list=7%, signal=26%
HASLINGER_B_CLL_WITH_6Q21_DELETION	20	0.500222	1.07541	0.328744	0.859892	1	16306	tags=70%, list=28%, signal=97%
LIU_COMMON_CANCER_GENES	68	0.393793	1.07529	0.29654	0.859215	1	10140	tags=35%, list=17%, signal=43%
SAMOLS_TARGETS_OF_KHSV_MIRNAS_UP	8	0.637975	1.07513	0.40754	0.858732	1	15758	tags=63%, list=27%, signal=86%
BIOCARTA_CTCF_PATHWAY	23	0.483486	1.07491	0.33945	0.85856	1	14906	tags=57%, list=26%, signal=76%
REACTOME_HORMONE_LIGAND_BINDING_RECEPTORS	10	0.587401	1.07452	0.378428	0.859158	1	10377	tags=40%, list=18%, signal=49%
HUTTMANN_B_CLL_POOR_SURVIVAL_DN	57	0.41355	1.07302	0.311667	0.864537	1	15807	tags=54%, list=27%, signal=75%
RODRIGUES_DCC_TARGETS_UP	5	0.711612	1.0729	0.47486	0.863851	1	14289	tags=80%, list=25%, signal=106%
KYNG_NORMAL_AGING_DN	27	0.47211	1.07228	0.35533	0.86542	1	6155	tags=30%, list=11%, signal=33%
REACTOME_METABOLISM_OF_VITAMINS_AND_COFACTORS	51	0.409879	1.0718	0.334975	0.866368	1	14289	tags=45%, list=25%, signal=60%
LEE_INTRATHYMIC_T_PROGENITOR	17	0.524845	1.07172	0.369176	0.86557	1	11253	tags=53%, list=19%, signal=66%
PHESSE_TARGETS_OF_APC_AND_MBD2_DN	13	0.556633	1.07158	0.371324	0.865017	1	13928	tags=54%, list=24%, signal=71%
IWANAGA_CARCINOGENESIS_BY_KRAS_PTEN_UP	166	0.354974	1.07057	0.284627	0.868229	1	12745	tags=43%, list=22%, signal=55%
SARTIPY_BLUNTED_BY_INSULIN_RESISTANCE_DN	17	0.516177	1.0698	0.352542	0.870331	1	10281	tags=47%, list=18%, signal=57%
BOYAULT_LIVER_CANCER_SUBCLASS_G23_DN	10	0.593807	1.06968	0.395176	0.869643	1	9048	tags=40%, list=16%, signal=47%
KOBAYASHI_EGFR_SIGNALING_24HR_UP	99	0.373887	1.06932	0.271566	0.869993	1	13442	tags=43%, list=23%, signal=56%
HERNANDEZ_MITOTIC_ARREST_BY_DOCETAXEL_1_UP	32	0.437825	1.06877	0.31127	0.871281	1	5283	tags=28%, list=9%, signal=31%
KAMMINGA_SENESCENCE	39	0.437228	1.06829	0.327815	0.872165	1	13598	tags=51%, list=23%, signal=67%
CHANG_CORE_SERUM_RESPONSE_UP	197	0.346673	1.06653	0.274566	0.878971	1	6137	tags=27%, list=11%, signal=31%
LOPEZ_MESOTHELIOMA_SURVIVAL_WORST_VS_BEST_DN	7	0.646092	1.06594	0.42329	0.880388	1	12402	tags=57%, list=21%, signal=73%
REACTOME_CREB_PHOSPHORYLATION_THROUGH_THE_ACTIVATION_OF_RAS	27	0.468523	1.06594	0.338542	0.87919	1	14202	tags=56%, list=24%, signal=73%
REACTOME_HIGHLY_CALCIUM_PERMEABLE_POSTSYNAPTIC_NICOTINIC_ACETYLCHOLINE_RECEPTORS	12	0.553915	1.06471	0.361552	0.88352	1	10329	tags=42%, list=18%, signal=51%
PID_HEDGEHOG_GLI_PATHWAY	48	0.420014	1.06425	0.341794	0.884379	1	13516	tags=58%, list=23%, signal=76%
KANNAN_TP53_TARGETS_DN	21	0.484498	1.06401	0.358792	0.884191	1	14281	tags=62%, list=25%, signal=82%
RAMASWAMY_METASTASIS_DN	60	0.400969	1.06364	0.336493	0.884605	1	14546	tags=53%, list=25%, signal=71%
VALK_AML_WITH_CEBPA	37	0.437811	1.06354	0.336134	0.883788	1	7848	tags=30%, list=13%, signal=34%
REACTOME_RECYCLING_PATHWAY_OF_L1	26	0.459328	1.06282	0.355932	0.885807	1	1162	tags=15%, list=2%, signal=16%
REACTOME_SIGNALING_BY_ROBO_RECEPTOR	28	0.46819	1.06246	0.372514	0.886247	1	12024	tags=54%, list=21%, signal=67%
IVANOVA_HEMATOPOIESIS_STEM_CELL	243	0.341682	1.06244	0.267606	0.885126	1	5499	tags=21%, list=9%, signal=23%
SU_PANCREAS	50	0.417332	1.06242	0.320847	0.883979	1	11731	tags=38%, list=20%, signal=48%
WANG_LMO4_TARGETS_UP	332	0.329974	1.0619	0.256164	0.8851	1	11092	tags=33%, list=19%, signal=40%
KARLSSON_TGFB1_TARGETS_DN	199	0.347214	1.06146	0.28	0.885958	1	13469	tags=38%, list=23%, signal=50%
GINESTIER_BREAST_CANCER_ZNF217_AMPLIFIED_UP	68	0.390826	1.06056	0.326861	0.888827	1	13623	tags=46%, list=23%, signal=59%
KORKOLA_SEMINOMA_UP	39	0.427347	1.0605	0.330479	0.88789	1	12194	tags=38%, list=21%, signal=49%
GAZDA_DIAMOND_BLACKFAN_ANEMIA_ERYTHROID_UP	24	0.475325	1.06039	0.370504	0.887198	1	10240	tags=38%, list=18%, signal=45%
TAKADA_GASTRIC_CANCER_COPY_NUMBER_DN	27	0.458385	1.06007	0.326353	0.887476	1	7157	tags=33%, list=12%, signal=38%
BIOCARTA_STATHMIN_PATHWAY	19	0.493408	1.06005	0.384359	0.886373	1	10830	tags=42%, list=19%, signal=52%
PEART_HDAC_PROLIFERATION_CLUSTER_UP	57	0.406271	1.05894	0.345059	0.890358	1	11277	tags=42%, list=19%, signal=52%
MARZEC_IL2_SIGNALING_DN	36	0.440883	1.05877	0.378238	0.889861	1	13224	tags=47%, list=23%, signal=61%
REACTOME_ACETYLCHOLINE_BINDING_AND_DOWNSTREAM_EVENTS	15	0.533012	1.0581	0.374552	0.891673	1	10329	tags=33%, list=18%, signal=41%
MARCINIAK_ER_STRESS_RESPONSE_VIA_CHOP	24	0.466853	1.05794	0.343696	0.891239	1	13877	tags=50%, list=24%, signal=66%
REACTOME_APOPTOTIC_EXECUTION_PHASE	51	0.411402	1.05763	0.334448	0.891477	1	10757	tags=43%, list=18%, signal=53%
SCHLOSSER_SERUM_RESPONSE_DN	677	0.317503	1.05751	0.231847	0.890836	1	14772	tags=41%, list=25%, signal=55%
KEGG_P53_SIGNALING_PATHWAY	65	0.394116	1.05745	0.327273	0.889922	1	4743	tags=25%, list=8%, signal=27%
WANG_TUMOR_INVASIVENESS_DN	199	0.34289	1.05739	0.298938	0.889028	1	13538	tags=36%, list=23%, signal=47%
SENGUPTA_NASOPHARYNGEAL_CARCINOMA_DN	282	0.33564	1.05722	0.275524	0.888611	1	12462	tags=35%, list=21%, signal=45%
RODRIGUES_THYROID_CARCINOMA_POORLY_DIFFERENTIATED_DN	712	0.316807	1.05656	0.244772	0.890381	1	13834	tags=40%, list=24%, signal=52%
AKL_HTLV1_INFECTION_DN	64	0.395719	1.05616	0.327731	0.891072	1	9104	tags=34%, list=16%, signal=41%
MIKKELSEN_DEDIFFERENTIATED_STATE_DN	7	0.648556	1.05604	0.460838	0.890401	1	8999	tags=57%, list=15%, signal=68%
IVANOVA_HEMATOPOIESIS_EARLY_PROGENITOR	478	0.320376	1.05508	0.245752	0.893543	1	11682	tags=31%, list=20%, signal=38%
KONDO_PROSTATE_CANCER_WITH_H3K27ME3	185	0.34774	1.05495	0.310496	0.892947	1	10659	tags=25%, list=18%, signal=31%
BROWNE_HCMV_INFECTION_12HR_UP	101	0.366442	1.05469	0.316957	0.892921	1	5911	tags=26%, list=10%, signal=29%
KORKOLA_TERATOMA	39	0.433186	1.05458	0.346284	0.892255	1	7037	tags=41%, list=12%, signal=47%
TURJANSKI_MAPK11_TARGETS	5	0.699776	1.05313	0.511236	0.897624	1	13505	tags=80%, list=23%, signal=104%
GRYDER_PAX3FOXO1_ENHANCERS_IN_TADS	950	0.310612	1.05123	0.253378	0.905146	1	13705	tags=39%, list=24%, signal=50%
ABBUD_LIF_SIGNALING_1_DN	25	0.466482	1.05112	0.372051	0.90444	1	5896	tags=28%, list=10%, signal=31%
MIKKELSEN_PLURIPOTENT_STATE_DN	8	0.615528	1.04998	0.415913	0.908479	1	13605	tags=63%, list=23%, signal=82%
BLALOCK_ALZHEIMERS_DISEASE_INCIPIENT_DN	160	0.353055	1.04996	0.341246	0.907378	1	15777	tags=48%, list=27%, signal=66%
BARRIER_COLON_CANCER_RECURRENCE_UP	40	0.419071	1.04949	0.360068	0.908347	1	4325	tags=25%, list=7%, signal=27%
REACTOME_APC_C_CDC20_MEDIATED_DEGRADATION_OF_CYCLIN_B	20	0.477768	1.04797	0.385475	0.914103	1	15061	tags=70%, list=26%, signal=94%
CHIARADONNA_NEOPLASTIC_TRANSFORMATION_KRAS_UP	120	0.355049	1.04794	0.337481	0.913028	1	5437	tags=27%, list=9%, signal=29%
REACTOME_RAS_ACTIVATION_UOPN_CA2_INFUX_THROUGH_NMDA_RECEPTOR	17	0.505482	1.04747	0.410714	0.91399	1	13932	tags=59%, list=24%, signal=77%
HOSHIDA_LIVER_CANCER_SURVIVAL_DN	109	0.36169	1.04721	0.343699	0.913975	1	14228	tags=43%, list=24%, signal=57%
MCMURRAY_TP53_HRAS_COOPERATION_RESPONSE_DN	66	0.389585	1.04584	0.354839	0.919073	1	4192	tags=21%, list=7%, signal=23%
ROETH_TERT_TARGETS_DN	8	0.626226	1.04557	0.456261	0.919129	1	6839	tags=50%, list=12%, signal=57%
BROWNE_HCMV_INFECTION_48HR_UP	175	0.347004	1.044	0.326252	0.92509	1	13032	tags=42%, list=22%, signal=54%
WANG_RESPONSE_TO_GSK3_INHIBITOR_SB216763_UP	340	0.32562	1.04377	0.301783	0.924966	1	12042	tags=33%, list=21%, signal=41%
SMID_BREAST_CANCER_BASAL_DN	647	0.31377	1.04372	0.277571	0.923971	1	13616	tags=37%, list=23%, signal=48%
NIKOLSKY_BREAST_CANCER_20P13_AMPLICON	7	0.629311	1.04305	0.427289	0.925919	1	3296	tags=29%, list=6%, signal=30%
PANGAS_TUMOR_SUPPRESSION_BY_SMAD1_AND_SMAD5_DN	142	0.348638	1.0423	0.331783	0.928045	1	11867	tags=34%, list=20%, signal=42%
HOLLEMAN_DAUNORUBICIN_B_ALL_DN	12	0.55231	1.04168	0.415162	0.929778	1	11628	tags=42%, list=20%, signal=52%
WAKABAYASHI_ADIPOGENESIS_PPARG_RXRA_BOUND_WITH_H4K20ME1_MARK	130	0.355101	1.04155	0.358824	0.929147	1	15345	tags=52%, list=26%, signal=71%
PENG_GLUTAMINE_DEPRIVATION_UP	37	0.424576	1.04015	0.359401	0.934501	1	4745	tags=30%, list=8%, signal=32%
LINDGREN_BLADDER_CANCER_WITH_LOH_IN_CHR9Q	104	0.360117	1.04002	0.333333	0.93392	1	15161	tags=50%, list=26%, signal=67%
KANG_DOXORUBICIN_RESISTANCE_DN	17	0.502967	1.03993	0.405451	0.933109	1	5533	tags=35%, list=10%, signal=39%
REACTOME_HYALURONAN_UPTAKE_AND_DEGRADATION	10	0.572539	1.03929	0.415301	0.934724	1	2798	tags=30%, list=5%, signal=32%
FARMER_BREAST_CANCER_CLUSTER_8	7	0.633163	1.03808	0.44385	0.939033	1	16588	tags=71%, list=28%, signal=100%
BYSTROEM_CORRELATED_WITH_IL5_DN	64	0.387704	1.03748	0.382258	0.940458	1	14001	tags=47%, list=24%, signal=62%
RASHI_RESPONSE_TO_IONIZING_RADIATION_4	55	0.397712	1.03721	0.374582	0.940579	1	5959	tags=25%, list=10%, signal=28%
COLLIS_PRKDC_REGULATORS	15	0.505267	1.03717	0.383392	0.939559	1	14900	tags=47%, list=26%, signal=63%
STARK_HYPPOCAMPUS_22Q11_DELETION_UP	49	0.40087	1.03702	0.367521	0.939058	1	10969	tags=37%, list=19%, signal=45%
YOKOE_CANCER_TESTIS_ANTIGENS	33	0.437195	1.03586	0.361204	0.943195	1	14105	tags=39%, list=24%, signal=52%
HOLLEMAN_VINCRISTINE_RESISTANCE_ALL_UP	25	0.461051	1.03554	0.392508	0.943462	1	15539	tags=64%, list=27%, signal=87%
TURASHVILI_BREAST_CARCINOMA_DUCTAL_VS_LOBULAR_UP	20	0.479316	1.03518	0.371728	0.943941	1	8371	tags=40%, list=14%, signal=47%
BENPORATH_NANOG_TARGETS	912	0.30729	1.03468	0.31295	0.945004	1	12814	tags=34%, list=22%, signal=43%
MURAKAMI_UV_RESPONSE_24HR	20	0.47558	1.03425	0.396491	0.945812	1	9685	tags=45%, list=17%, signal=54%
REACTOME_LIGAND_GATED_ION_CHANNEL_TRANSPORT	21	0.476735	1.03406	0.404255	0.945495	1	9426	tags=29%, list=16%, signal=34%
BIOCARTA_CARM1_PATHWAY	13	0.521512	1.03358	0.385399	0.946563	1	4126	tags=31%, list=7%, signal=33%
ZERBINI_RESPONSE_TO_SULINDAC_DN	6	0.659653	1.03278	0.490809	0.949007	1	8934	tags=67%, list=15%, signal=79%
REACTOME_GENERIC_TRANSCRIPTION_PATHWAY	337	0.322385	1.0325	0.350649	0.949078	1	14914	tags=42%, list=26%, signal=57%
GHO_ATF5_TARGETS_UP	13	0.524627	1.03185	0.427523	0.950914	1	12003	tags=62%, list=21%, signal=78%
BARRIER_CANCER_RELAPSE_NORMAL_SAMPLE_UP	30	0.441418	1.03079	0.406028	0.954628	1	5857	tags=27%, list=10%, signal=30%
HEIDENBLAD_AMPLICON_8Q24_UP	35	0.422375	1.02978	0.407599	0.958162	1	3276	tags=23%, list=6%, signal=24%
WINTER_HYPOXIA_DN	46	0.404328	1.02959	0.385399	0.957849	1	11041	tags=39%, list=19%, signal=48%
INAMURA_LUNG_CANCER_SCC_UP	12	0.536198	1.0284	0.411559	0.96219	1	8784	tags=42%, list=15%, signal=49%
BIOCARTA_CREB_PATHWAY	27	0.453033	1.02837	0.393939	0.961123	1	10830	tags=41%, list=19%, signal=50%
KEGG_BETA_ALANINE_METABOLISM	22	0.467562	1.02754	0.415061	0.963776	1	10648	tags=41%, list=18%, signal=50%
GENTILE_UV_RESPONSE_CLUSTER_D6	34	0.429391	1.0268	0.423423	0.966061	1	15795	tags=56%, list=27%, signal=77%
BENPORATH_OCT4_TARGETS	274	0.326563	1.02661	0.363506	0.965722	1	11301	tags=30%, list=19%, signal=37%
DONATO_CELL_CYCLE_TRETINOIN	6	0.656719	1.02629	0.500907	0.966075	1	15309	tags=83%, list=26%, signal=113%
TIAN_BHLHA15_TARGETS	13	0.524552	1.02582	0.41533	0.967009	1	11582	tags=54%, list=20%, signal=67%
NIKOLSKY_BREAST_CANCER_8Q12_Q22_AMPLICON	120	0.353105	1.02574	0.391104	0.966216	1	14387	tags=47%, list=25%, signal=62%
FOURNIER_ACINAR_DEVELOPMENT_LATE_UP	11	0.552073	1.02531	0.427798	0.967004	1	13306	tags=64%, list=23%, signal=82%
KIM_LIVER_CANCER_POOR_SURVIVAL_DN	42	0.413304	1.02495	0.402357	0.967481	1	14870	tags=48%, list=26%, signal=64%
GRADE_COLON_CANCER_DN	30	0.441448	1.02475	0.417526	0.967135	1	5459	tags=37%, list=9%, signal=40%
TOMIDA_METASTASIS_UP	26	0.451326	1.02453	0.403114	0.96697	1	7894	tags=31%, list=14%, signal=36%
ODONNELL_METASTASIS_UP	74	0.373844	1.0245	0.383281	0.96589	1	13335	tags=38%, list=23%, signal=49%
RIZ_ERYTHROID_DIFFERENTIATION_12HR	42	0.407154	1.02363	0.386824	0.968736	1	5919	tags=26%, list=10%, signal=29%
MOTAMED_RESPONSE_TO_ANDROGEN_UP	6	0.65276	1.02297	0.501779	0.970546	1	14655	tags=67%, list=25%, signal=89%
YANG_BCL3_TARGETS_UP	344	0.320034	1.02274	0.376068	0.970381	1	6389	tags=25%, list=11%, signal=28%
REACTOME_PRESYNAPTIC_NICOTINIC_ACETYLCHOLINE_RECEPTORS	12	0.532702	1.02223	0.444056	0.971511	1	8478	tags=33%, list=15%, signal=39%
KEGG_PROGESTERONE_MEDIATED_OOCYTE_MATURATION	85	0.365266	1.02129	0.382653	0.974693	1	13244	tags=46%, list=23%, signal=59%
SHIN_B_CELL_LYMPHOMA_CLUSTER_3	28	0.44297	1.02068	0.406957	0.976422	1	10098	tags=29%, list=17%, signal=35%
FARMER_BREAST_CANCER_BASAL_VS_LULMINAL	315	0.321503	1.02041	0.369382	0.976418	1	12638	tags=38%, list=22%, signal=48%
BIOCARTA_SHH_PATHWAY	16	0.491902	1.0203	0.405644	0.975731	1	4025	tags=31%, list=7%, signal=34%
BIOCARTA_CARM_ER_PATHWAY	35	0.421458	1.02013	0.428571	0.975303	1	11742	tags=43%, list=20%, signal=54%
WENG_POR_TARGETS_GLOBAL_DN	22	0.465191	1.01981	0.407733	0.975589	1	8168	tags=36%, list=14%, signal=42%
YANAGIHARA_ESX1_TARGETS	29	0.434201	1.01977	0.412587	0.974625	1	3873	tags=24%, list=7%, signal=26%
YAGUE_PRETUMOR_DRUG_RESISTANCE_UP	7	0.622555	1.01905	0.500894	0.976733	1	11724	tags=57%, list=20%, signal=72%
PID_FOXO_PATHWAY	49	0.392587	1.01817	0.391525	0.979534	1	6106	tags=22%, list=10%, signal=25%
PID_NFAT_TFPATHWAY	46	0.398844	1.01808	0.405892	0.978782	1	10410	tags=33%, list=18%, signal=40%
ABRAHAM_ALPC_VS_MULTIPLE_MYELOMA_UP	26	0.453458	1.01785	0.417544	0.978634	1	3419	tags=23%, list=6%, signal=25%
MATZUK_SPERMATOZOA	110	0.352408	1.01772	0.422151	0.978065	1	8876	tags=25%, list=15%, signal=29%
BONCI_TARGETS_OF_MIR15A_AND_MIR16_1	89	0.367351	1.01739	0.404687	0.978392	1	12578	tags=44%, list=22%, signal=56%
BIOCARTA_FAS_PATHWAY	30	0.432948	1.01676	0.401724	0.980127	1	3449	tags=23%, list=6%, signal=25%
SMID_BREAST_CANCER_LUMINAL_B_UP	158	0.337799	1.01633	0.379209	0.980913	1	11582	tags=32%, list=20%, signal=39%
MCBRYAN_PUBERTAL_BREAST_5_6WK_DN	131	0.346048	1.01625	0.403298	0.980081	1	12334	tags=42%, list=21%, signal=53%
KYNG_DNA_DAMAGE_UP	222	0.325844	1.01621	0.389049	0.979073	1	13863	tags=39%, list=24%, signal=51%
TAKEDA_TARGETS_OF_NUP98_HOXA9_FUSION_3D_DN	28	0.436983	1.01501	0.425862	0.9833	1	9684	tags=32%, list=17%, signal=39%
LINDGREN_BLADDER_CANCER_CLUSTER_1_UP	105	0.354686	1.01459	0.398425	0.984036	1	13909	tags=47%, list=24%, signal=61%
LIU_BREAST_CANCER	28	0.43447	1.01447	0.403169	0.983472	1	9079	tags=32%, list=16%, signal=38%
ZHENG_BOUND_BY_FOXP3	458	0.309486	1.01407	0.401869	0.984149	1	12925	tags=38%, list=22%, signal=48%
BROWNE_HCMV_INFECTION_24HR_UP	138	0.340916	1.01371	0.402174	0.98463	1	12379	tags=40%, list=21%, signal=51%
THEILGAARD_NEUTROPHIL_AT_SKIN_WOUND_DN	223	0.327464	1.01306	0.402077	0.986507	1	5993	tags=22%, list=10%, signal=25%
CAIRO_HEPATOBLASTOMA_UP	196	0.331979	1.01297	0.402597	0.985742	1	13536	tags=42%, list=23%, signal=55%
BURTON_ADIPOGENESIS_1	33	0.425488	1.01289	0.437393	0.984939	1	8830	tags=36%, list=15%, signal=43%
PROVENZANI_METASTASIS_UP	180	0.334084	1.01279	0.415663	0.984199	1	13458	tags=37%, list=23%, signal=48%
RAMPON_ENRICHED_LEARNING_ENVIRONMENT_EARLY_UP	15	0.496891	1.01272	0.437819	0.983333	1	9656	tags=47%, list=17%, signal=56%
BROWNE_HCMV_INFECTION_10HR_UP	96	0.359952	1.01255	0.412037	0.98296	1	14958	tags=47%, list=26%, signal=63%
IVANOVA_HEMATOPOIESIS_STEM_CELL_LONG_TERM	285	0.320265	1.01233	0.412766	0.982851	1	14347	tags=38%, list=25%, signal=50%
GAUTSCHI_SRC_SIGNALING	8	0.597695	1.01164	0.472072	0.984935	1	10242	tags=50%, list=18%, signal=61%
TONKS_TARGETS_OF_RUNX1_RUNX1T1_FUSION_MONOCYTE_DN	52	0.38884	1.01092	0.428819	0.987122	1	13784	tags=38%, list=24%, signal=50%
KIM_MYCN_AMPLIFICATION_TARGETS_UP	88	0.364598	1.01088	0.416013	0.986147	1	11013	tags=33%, list=19%, signal=41%
REACTOME_COMMON_PATHWAY	14	0.518888	1.01013	0.458929	0.988402	1	11320	tags=50%, list=19%, signal=62%
WELCSH_BRCA1_TARGETS_UP	191	0.329671	1.00965	0.419355	0.989433	1	11867	tags=32%, list=20%, signal=41%
REACTOME_TRAFFICKING_OF_AMPA_RECEPTORS	27	0.43542	1.00954	0.441281	0.988782	1	12139	tags=52%, list=21%, signal=65%
REACTOME_SIGNALING_BY_FGFR_MUTANTS	43	0.407404	1.0095	0.42978	0.987819	1	8975	tags=30%, list=15%, signal=36%
HAHTOLA_SEZARY_SYNDROM_UP	92	0.355737	1.0093	0.426518	0.987631	1	13185	tags=37%, list=23%, signal=48%
PEDERSEN_METASTASIS_BY_ERBB2_ISOFORM_5	9	0.579162	1.00903	0.454376	0.98772	1	13505	tags=67%, list=23%, signal=87%
LEE_DIFFERENTIATING_T_LYMPHOCYTE	176	0.330731	1.0085	0.423547	0.989045	1	14306	tags=44%, list=25%, signal=59%
DANG_BOUND_BY_MYC	1058	0.296374	1.0084	0.417241	0.988327	1	13298	tags=35%, list=23%, signal=45%
SMID_BREAST_CANCER_RELAPSE_IN_PLEURA_UP	5	0.66949	1.00777	0.540925	0.990066	1	11301	tags=80%, list=19%, signal=99%
KENNY_CTNNB1_TARGETS_UP	46	0.395912	1.00768	0.437396	0.98927	1	13180	tags=46%, list=23%, signal=59%
TCGA_GLIOBLASTOMA_COPY_NUMBER_UP	68	0.367609	1.00758	0.419968	0.988612	1	11685	tags=41%, list=20%, signal=51%
ZEMBUTSU_SENSITIVITY_TO_VINBLASTINE	18	0.485873	1.00721	0.435852	0.989114	1	7130	tags=33%, list=12%, signal=38%
KEGG_LIMONENE_AND_PINENE_DEGRADATION	9	0.575022	1.0068	0.466321	0.989877	1	3774	tags=33%, list=6%, signal=36%
BALDWIN_PRKCI_TARGETS_UP	33	0.425763	1.00667	0.45679	0.98925	1	12557	tags=52%, list=22%, signal=66%
OSADA_ASCL1_TARGETS_UP	45	0.396293	1.00639	0.439728	0.989406	1	9778	tags=29%, list=17%, signal=35%
NIKOLSKY_BREAST_CANCER_6P24_P22_AMPLICON	20	0.462531	1.00636	0.430631	0.988422	1	11176	tags=45%, list=19%, signal=56%
ROME_INSULIN_TARGETS_IN_MUSCLE_DN	177	0.332891	1.00577	0.44012	0.989917	1	14524	tags=37%, list=25%, signal=49%
FIGUEROA_AML_METHYLATION_CLUSTER_6_UP	123	0.345983	1.00565	0.431433	0.989341	1	10624	tags=33%, list=18%, signal=41%
KEGG_SYSTEMIC_LUPUS_ERYTHEMATOSUS	138	0.33952	1.00548	0.430678	0.989017	1	14803	tags=42%, list=25%, signal=56%
REACTOME_SYNTHESIS_SECRETION_AND_INACTIVATION_OF_GIP	13	0.515242	1.00545	0.434705	0.987973	1	5308	tags=23%, list=9%, signal=25%
CHUNG_BLISTER_CYTOTOXICITY_DN	38	0.409978	1.00503	0.420068	0.98874	1	15617	tags=61%, list=27%, signal=83%
DORSAM_HOXA9_TARGETS_DN	32	0.424333	1.00423	0.428325	0.991204	1	14939	tags=50%, list=26%, signal=67%
STEGER_ADIPOGENESIS_UP	21	0.460403	1.0039	0.436027	0.991571	1	14136	tags=43%, list=24%, signal=57%
NUYTTEN_NIPP1_TARGETS_DN	802	0.299015	1.00359	0.45322	0.991805	1	13059	tags=38%, list=22%, signal=49%
REACTOME_ION_CHANNEL_TRANSPORT	54	0.38697	1.00303	0.455738	0.99313	1	9679	tags=28%, list=17%, signal=33%
XU_GH1_AUTOCRINE_TARGETS_UP	230	0.322311	1.00286	0.441632	0.992795	1	12362	tags=38%, list=21%, signal=48%
REACTOME_FORMATION_OF_INCISION_COMPLEX_IN_GG_NER	21	0.465651	1.00267	0.442593	0.992482	1	13315	tags=52%, list=23%, signal=68%
BENPORATH_MYC_MAX_TARGETS	744	0.299011	1.00266	0.451456	0.991396	1	14883	tags=42%, list=26%, signal=55%
KARAKAS_TGFB1_SIGNALING	18	0.473187	1.0021	0.443493	0.992769	1	6132	tags=39%, list=11%, signal=43%
RICKMAN_HEAD_AND_NECK_CANCER_B	44	0.399117	1.002	0.438511	0.992093	1	10882	tags=34%, list=19%, signal=42%
KASLER_HDAC7_TARGETS_2_UP	5	0.680155	1.00165	0.5625	0.992436	1	7690	tags=40%, list=13%, signal=46%
TERAMOTO_OPN_TARGETS_CLUSTER_5	6	0.629714	1.00149	0.515539	0.992052	1	15770	tags=67%, list=27%, signal=91%
DACOSTA_UV_RESPONSE_VIA_ERCC3_XPCS_DN	82	0.361049	1.0014	0.443396	0.991309	1	5622	tags=24%, list=10%, signal=27%
LINDGREN_BLADDER_CANCER_CLUSTER_2A_DN	131	0.338121	1.00061	0.431496	0.993767	1	10168	tags=31%, list=17%, signal=37%
BENPORATH_NOS_TARGETS	167	0.333386	1.00009	0.452888	0.994988	1	5939	tags=22%, list=10%, signal=24%
MARIADASON_RESPONSE_TO_BUTYRATE_CURCUMIN_SULINDAC_TSA_8	15	0.491853	0.999021	0.44708	0.998643	1	9025	tags=33%, list=16%, signal=39%
CROMER_METASTASIS_UP	76	0.368498	0.998704	0.461921	0.998985	1	13474	tags=37%, list=23%, signal=48%
BIOCARTA_RACCYCD_PATHWAY	26	0.43272	0.998522	0.431338	0.998638	1	10239	tags=38%, list=18%, signal=47%
REACTOME_AMYLOIDS	81	0.362547	0.998328	0.458136	0.998382	1	14558	tags=46%, list=25%, signal=61%
UEDA_CENTRAL_CLOCK	86	0.357983	0.99789	0.44878	0.999289	1	10300	tags=28%, list=18%, signal=34%
PIEPOLI_LGI1_TARGETS_DN	14	0.509216	0.997809	0.441176	0.998537	1	7441	tags=36%, list=13%, signal=41%
OXFORD_RALA_AND_RALB_TARGETS_UP	10	0.550434	0.997808	0.467653	0.997419	1	3335	tags=40%, list=6%, signal=42%
REACTOME_TRANSLOCATION_OF_ZAP_70_TO_IMMUNOLOGICAL_SYNAPSE	14	0.505725	0.997782	0.450704	0.996425	1	150	tags=7%, list=0%, signal=7%
HADDAD_T_LYMPHOCYTE_AND_NK_PROGENITOR_UP	75	0.369245	0.997572	0.457377	0.996279	1	12403	tags=43%, list=21%, signal=54%
AMIT_DELAYED_EARLY_GENES	18	0.481656	0.996762	0.468268	0.998758	1	10259	tags=44%, list=18%, signal=54%
HOLLEMAN_DAUNORUBICIN_ALL_DN	7	0.608403	0.99674	0.508349	0.997739	1	11552	tags=43%, list=20%, signal=53%
HU_ANGIOGENESIS_DN	36	0.404282	0.996193	0.470588	0.999014	1	13256	tags=42%, list=23%, signal=54%
TAKADA_GASTRIC_CANCER_COPY_NUMBER_UP	7	0.613742	0.995969	0.51577	0.998908	1	12096	tags=71%, list=21%, signal=90%
KEGG_PENTOSE_AND_GLUCURONATE_INTERCONVERSIONS	27	0.427172	0.995016	0.465278	1	1	14493	tags=44%, list=25%, signal=59%
GARGALOVIC_RESPONSE_TO_OXIDIZED_PHOSPHOLIPIDS_BLACK_DN	11	0.5322	0.994598	0.471204	1	1	5919	tags=36%, list=10%, signal=40%
HOSHIDA_LIVER_CANCER_LATE_RECURRENCE_UP	57	0.380602	0.994462	0.444628	1	1	15840	tags=54%, list=27%, signal=75%
AMIT_EGF_RESPONSE_40_HELA	42	0.392963	0.994377	0.435374	1	1	14756	tags=60%, list=25%, signal=80%
REACTOME_TETRAHYDROBIOPTERIN_BH4_SYNTHESIS_RECYCLING_SALVAGE_AND_REGULATION	13	0.507202	0.993531	0.479401	1	1	1891	tags=23%, list=3%, signal=24%
OSWALD_HEMATOPOIETIC_STEM_CELL_IN_COLLAGEN_GEL_DN	252	0.315941	0.993173	0.451705	1	1	13543	tags=40%, list=23%, signal=52%
CHIANG_LIVER_CANCER_SUBCLASS_CTNNB1_UP	159	0.33123	0.992594	0.483568	1	1	12032	tags=38%, list=21%, signal=47%
HERNANDEZ_ABERRANT_MITOSIS_BY_DOCETACEL_2NM_UP	78	0.355455	0.992533	0.441899	1	1	11561	tags=37%, list=20%, signal=46%
BIOCARTA_ERK_PATHWAY	28	0.433902	0.992504	0.450342	1	1	10464	tags=36%, list=18%, signal=44%
DELACROIX_RAR_TARGETS_DN	24	0.434805	0.9924	0.441026	1	1	8141	tags=38%, list=14%, signal=44%
WANG_CLASSIC_ADIPOGENIC_TARGETS_OF_PPARG	26	0.427348	0.99238	0.428829	1	1	15621	tags=54%, list=27%, signal=74%
BASAKI_YBX1_TARGETS_DN	355	0.308902	0.991736	0.498018	1	1	12424	tags=35%, list=21%, signal=45%
REACTOME_VOLTAGE_GATED_POTASSIUM_CHANNELS	43	0.394415	0.991733	0.455574	1	1	12987	tags=42%, list=22%, signal=54%
YAO_TEMPORAL_RESPONSE_TO_PROGESTERONE_CLUSTER_0	71	0.365849	0.991121	0.446741	1	1	12453	tags=48%, list=21%, signal=61%
MONTERO_THYROID_CANCER_POOR_SURVIVAL_DN	9	0.5544	0.990896	0.483363	1	1	11993	tags=44%, list=21%, signal=56%
REACTOME_CREB_PHOSPHORYLATION_THROUGH_THE_ACTIVATION_OF_CAMKII	15	0.485351	0.990824	0.459272	1	1	3603	tags=27%, list=6%, signal=28%
KAYO_AGING_MUSCLE_UP	238	0.317871	0.990736	0.477504	1	1	13568	tags=35%, list=23%, signal=46%
DEURIG_T_CELL_PROLYMPHOCYTIC_LEUKEMIA_DN	293	0.312175	0.990636	0.476259	1	1	14369	tags=41%, list=25%, signal=54%
KEGG_PURINE_METABOLISM	152	0.328735	0.989776	0.485407	1	1	11484	tags=34%, list=20%, signal=43%
BROWNE_HCMV_INFECTION_1HR_DN	212	0.321439	0.989693	0.475771	1	1	13587	tags=38%, list=23%, signal=49%
EPPERT_CE_HSC_LSC	37	0.410185	0.989571	0.452055	1	1	12009	tags=43%, list=21%, signal=54%
PUIFFE_INVASION_INHIBITED_BY_ASCITES_UP	81	0.359811	0.989507	0.447635	1	1	11094	tags=37%, list=19%, signal=46%
ZHOU_PANCREATIC_ENDOCRINE_PROGENITOR	14	0.505288	0.9887	0.467938	1	1	5308	tags=21%, list=9%, signal=24%
REACTOME_CDT1_ASSOCIATION_WITH_THE_CDC6_ORC_ORIGIN_COMPLEX	55	0.375932	0.988668	0.469622	1	1	3495	tags=18%, list=6%, signal=19%
MCBRYAN_PUBERTAL_BREAST_5_6WK_UP	112	0.339052	0.988247	0.463636	1	1	13168	tags=38%, list=23%, signal=48%
CONRAD_STEM_CELL	39	0.400187	0.988002	0.463373	1	1	8749	tags=31%, list=15%, signal=36%
VALK_AML_CLUSTER_6	33	0.406511	0.987741	0.472414	1	1	3906	tags=24%, list=7%, signal=26%
PID_P53_REGULATION_PATHWAY	56	0.377047	0.98639	0.471698	1	1	13740	tags=45%, list=24%, signal=58%
KEGG_BASAL_TRANSCRIPTION_FACTORS	35	0.406879	0.985944	0.474427	1	1	13241	tags=37%, list=23%, signal=48%
BAFNA_MUC4_TARGETS_UP	6	0.627946	0.985876	0.520572	1	1	7182	tags=67%, list=12%, signal=76%
MIKKELSEN_IPS_ICP_WITH_H3K4ME3_AND_H327ME3	117	0.337234	0.985245	0.479199	1	1	14353	tags=40%, list=25%, signal=53%
PID_AR_PATHWAY	61	0.369995	0.984962	0.484642	1	1	15325	tags=46%, list=26%, signal=62%
NIKOLSKY_BREAST_CANCER_7P15_AMPLICON	11	0.530286	0.984675	0.474265	1	1	9137	tags=55%, list=16%, signal=65%
KIM_MYCN_AMPLIFICATION_TARGETS_DN	95	0.344534	0.984564	0.461417	1	1	5821	tags=21%, list=10%, signal=23%
GOTZMANN_EPITHELIAL_TO_MESENCHYMAL_TRANSITION_UP	68	0.364659	0.984457	0.467187	1	1	10281	tags=34%, list=18%, signal=41%
MCBRYAN_PUBERTAL_BREAST_3_4WK_DN	32	0.413935	0.984409	0.459044	1	1	7605	tags=22%, list=13%, signal=25%
MCBRYAN_PUBERTAL_TGFB1_TARGETS_DN	60	0.368051	0.983846	0.46519	1	1	12237	tags=42%, list=21%, signal=53%
SMITH_LIVER_CANCER	43	0.386373	0.983675	0.487765	1	1	15626	tags=60%, list=27%, signal=83%
BIOCARTA_RANMS_PATHWAY	10	0.53856	0.983302	0.481884	1	1	14574	tags=70%, list=25%, signal=93%
SIG_CHEMOTAXIS	44	0.392502	0.982936	0.497561	1	1	4566	tags=25%, list=8%, signal=27%
IRITANI_MAD1_TARGETS_UP	11	0.529268	0.982648	0.493151	1	1	14741	tags=55%, list=25%, signal=73%
ZAMORA_NOS2_TARGETS_UP	66	0.365717	0.98219	0.486088	1	1	4926	tags=26%, list=8%, signal=28%
UDAYAKUMAR_MED1_TARGETS_UP	128	0.333758	0.981146	0.493769	1	1	14130	tags=46%, list=24%, signal=61%
RICKMAN_HEAD_AND_NECK_CANCER_D	36	0.400147	0.980286	0.484589	1	1	8371	tags=28%, list=14%, signal=32%
BIOCARTA_SKP2E2F_PATHWAY	10	0.530821	0.979667	0.492933	1	1	9897	tags=60%, list=17%, signal=72%
REACTOME_ELEVATION_OF_CYTOSOLIC_CA2_LEVELS	8	0.570566	0.977927	0.511152	1	1	5274	tags=38%, list=9%, signal=41%
LI_INDUCED_T_TO_NATURAL_KILLER_DN	112	0.339633	0.977874	0.48986	1	1	14801	tags=42%, list=25%, signal=56%
MOOTHA_FFA_OXYDATION	22	0.437498	0.977758	0.485714	1	1	14800	tags=50%, list=25%, signal=67%
RODRIGUES_NTN1_TARGETS_UP	16	0.477793	0.977114	0.463768	1	1	13497	tags=63%, list=23%, signal=81%
JIANG_CORE_DUPLICON_GENES	8	0.575948	0.976375	0.5	1	1	8666	tags=38%, list=15%, signal=44%
DIAZ_CHRONIC_MEYLOGENOUS_LEUKEMIA_UP	1330	0.285408	0.976151	0.609183	1	1	15651	tags=43%, list=27%, signal=58%
GRADE_COLON_AND_RECTAL_CANCER_UP	273	0.308696	0.976113	0.515195	1	1	15344	tags=46%, list=26%, signal=62%
GINESTIER_BREAST_CANCER_20Q13_AMPLIFICATION_DN	155	0.326961	0.975898	0.509601	1	1	14575	tags=45%, list=25%, signal=59%
VANASSE_BCL2_TARGETS_UP	36	0.405257	0.975481	0.507772	1	1	10592	tags=33%, list=18%, signal=41%
JI_RESPONSE_TO_FSH_DN	56	0.371269	0.975328	0.493243	1	1	12952	tags=41%, list=22%, signal=53%
GAZIN_EPIGENETIC_SILENCING_BY_KRAS	25	0.430088	0.975002	0.474427	1	1	15308	tags=68%, list=26%, signal=92%
COURTOIS_SENESCENCE_TRIGGERS	6	0.611734	0.974713	0.51184	1	1	768	tags=33%, list=1%, signal=34%
GAVIN_FOXP3_TARGETS_CLUSTER_P4	93	0.341523	0.972971	0.481178	1	1	12435	tags=39%, list=21%, signal=49%
KONG_E2F1_TARGETS	9	0.553425	0.972931	0.5	1	1	5940	tags=56%, list=10%, signal=62%
IVANOVSKA_MIR106B_TARGETS	82	0.354369	0.972737	0.515008	1	1	13415	tags=43%, list=23%, signal=55%
BHAT_ESR1_TARGETS_NOT_VIA_AKT1_DN	85	0.350264	0.972192	0.5216	1	1	10621	tags=35%, list=18%, signal=43%
GROSS_HYPOXIA_VIA_ELK3_UP	199	0.317039	0.972148	0.519537	1	1	12646	tags=40%, list=22%, signal=51%
BURTON_ADIPOGENESIS_11	53	0.370727	0.971669	0.485904	1	1	16190	tags=62%, list=28%, signal=86%
LUDWICZEK_TREATING_IRON_OVERLOAD	7	0.58703	0.971184	0.505396	1	1	11531	tags=57%, list=20%, signal=71%
MEISSNER_BRAIN_HCP_WITH_H3K4ME2	16	0.484838	0.97114	0.498162	1	1	10671	tags=38%, list=18%, signal=46%
DAZARD_RESPONSE_TO_UV_SCC_UP	113	0.333456	0.970354	0.531202	1	1	15569	tags=51%, list=27%, signal=70%
REACTOME_REGULATION_OF_PYRUVATE_DEHYDROGENASE_PDH_COMPLEX	12	0.499227	0.970228	0.481618	1	1	5504	tags=33%, list=9%, signal=37%
CASORELLI_ACUTE_PROMYELOCYTIC_LEUKEMIA_UP	163	0.323944	0.970222	0.529501	1	1	13505	tags=43%, list=23%, signal=56%
TURJANSKI_MAPK8_AND_MAPK9_TARGETS	8	0.577758	0.969539	0.531191	1	1	3282	tags=25%, list=6%, signal=26%
YIH_RESPONSE_TO_ARSENITE_C3	36	0.393779	0.969365	0.485269	1	1	14669	tags=56%, list=25%, signal=74%
DAVICIONI_TARGETS_OF_PAX_FOXO1_FUSIONS_DN	64	0.366313	0.969183	0.523501	1	1	10862	tags=41%, list=19%, signal=50%
KOINUMA_COLON_CANCER_MSI_UP	16	0.465516	0.968931	0.484685	1	1	3934	tags=25%, list=7%, signal=27%
VANTVEER_BREAST_CANCER_ESR1_UP	157	0.324147	0.9689	0.544096	1	1	15209	tags=42%, list=26%, signal=57%
BUSA_SAM68_TARGETS_DN	6	0.602677	0.968497	0.519409	1	1	14900	tags=67%, list=26%, signal=90%
SCHAEFFER_PROSTATE_DEVELOPMENT_6HR_UP	157	0.323066	0.968289	0.52907	1	1	13016	tags=36%, list=22%, signal=47%
GAUSSMANN_MLL_AF4_FUSION_TARGETS_C_DN	18	0.460501	0.967708	0.493127	1	1	3246	tags=22%, list=6%, signal=24%
REACTOME_APOPTOTIC_CLEAVAGE_OF_CELL_ADHESION_PROTEINS	11	0.527501	0.967421	0.506329	1	1	4655	tags=27%, list=8%, signal=30%
OUELLET_CULTURED_OVARIAN_CANCER_INVASIVE_VS_LMP_UP	65	0.365154	0.967129	0.517405	1	1	4261	tags=23%, list=7%, signal=25%
ONKEN_UVEAL_MELANOMA_DN	500	0.29407	0.966977	0.608355	1	1	13554	tags=36%, list=23%, signal=46%
CHEMNITZ_RESPONSE_TO_PROSTAGLANDIN_E2_DN	343	0.302272	0.966477	0.573222	1	1	14314	tags=41%, list=25%, signal=55%
BOYAULT_LIVER_CANCER_SUBCLASS_G123_DN	50	0.375587	0.96539	0.526405	1	1	14209	tags=38%, list=24%, signal=50%
FUJIWARA_PARK2_IN_LIVER_CANCER_DN	5	0.641037	0.965089	0.58256	1	1	1609	tags=20%, list=3%, signal=21%
ABE_VEGFA_TARGETS_30MIN	28	0.41365	0.964654	0.531646	1	1	8544	tags=36%, list=15%, signal=42%
PID_MYC_REPRESS_PATHWAY	62	0.363952	0.963878	0.530378	1	1	4997	tags=16%, list=9%, signal=18%
MIKKELSEN_MCV6_LCP_WITH_H3K27ME3	27	0.413998	0.963306	0.509946	1	1	5785	tags=15%, list=10%, signal=16%
WANG_RECURRENT_LIVER_CANCER_DN	16	0.476193	0.963128	0.500945	1	1	12118	tags=56%, list=21%, signal=71%
DAVICIONI_PAX_FOXO1_SIGNATURE_IN_ARMS_DN	20	0.444255	0.96273	0.495712	1	1	11851	tags=45%, list=20%, signal=56%
NAKAYAMA_FRA2_TARGETS	41	0.384849	0.962661	0.526403	1	1	13568	tags=44%, list=23%, signal=57%
KEGG_LONG_TERM_POTENTIATION	69	0.355951	0.962587	0.52883	1	1	14739	tags=48%, list=25%, signal=64%
EPPERT_LSC_R	37	0.400616	0.962539	0.505068	1	1	15696	tags=57%, list=27%, signal=78%
GALE_APL_WITH_FLT3_MUTATED_UP	52	0.375394	0.962321	0.51049	1	1	7581	tags=31%, list=13%, signal=35%
ACEVEDO_LIVER_CANCER_WITH_H3K27ME3_DN	207	0.313847	0.962081	0.571847	1	1	15523	tags=38%, list=27%, signal=52%
REACTOME_RNA_POL_I_RNA_POL_III_AND_MITOCHONDRIAL_TRANSCRIPTION	117	0.330846	0.961937	0.538578	1	1	14558	tags=47%, list=25%, signal=63%
PID_HNF3A_PATHWAY	43	0.38789	0.960852	0.519071	1	1	4472	tags=21%, list=8%, signal=23%
MIKKELSEN_ES_ICP_WITH_H3K4ME3	649	0.288465	0.959924	0.64742	1	1	12901	tags=33%, list=22%, signal=42%
YAMANAKA_GLIOBLASTOMA_SURVIVAL_DN	9	0.540398	0.959724	0.533101	1	1	15004	tags=67%, list=26%, signal=90%
TIEN_INTESTINE_PROBIOTICS_2HR_DN	85	0.340472	0.959682	0.523006	1	1	12029	tags=35%, list=21%, signal=44%
GRADE_COLON_AND_RECTAL_CANCER_DN	94	0.341652	0.959489	0.5504	1	1	14538	tags=44%, list=25%, signal=58%
PID_DNA_PK_PATHWAY	16	0.465216	0.959248	0.520147	1	1	15172	tags=50%, list=26%, signal=68%
MORI_SMALL_PRE_BII_LYMPHOCYTE_DN	74	0.350348	0.959203	0.526742	1	1	11097	tags=32%, list=19%, signal=40%
IIZUKA_LIVER_CANCER_PROGRESSION_L1_G1_UP	24	0.430011	0.959075	0.522648	1	1	13782	tags=58%, list=24%, signal=76%
LOPEZ_MESOTELIOMA_SURVIVAL_TIME_UP	11	0.50796	0.958481	0.514035	1	1	4368	tags=55%, list=8%, signal=59%
REACTOME_CONVERSION_FROM_APC_C_CDC20_TO_APC_C_CDH1_IN_LATE_ANAPHASE	16	0.468034	0.958102	0.499124	1	1	16181	tags=75%, list=28%, signal=104%
TOMIDA_LUNG_CANCER_POOR_SURVIVAL	5	0.642816	0.956574	0.610075	1	1	5286	tags=60%, list=9%, signal=66%
RORIE_TARGETS_OF_EWSR1_FLI1_FUSION_UP	29	0.403533	0.955199	0.529605	1	1	8651	tags=31%, list=15%, signal=36%
VANTVEER_BREAST_CANCER_ESR1_DN	225	0.306004	0.954487	0.607143	1	1	4355	tags=17%, list=7%, signal=18%
MMS_MOUSE_LYMPH_HIGH_4HRS_UP	34	0.404499	0.954052	0.528109	1	1	5791	tags=29%, list=10%, signal=33%
NIKOLSKY_BREAST_CANCER_17Q11_Q21_AMPLICON	129	0.324578	0.954017	0.551084	1	1	15303	tags=40%, list=26%, signal=54%
ROVERSI_GLIOMA_COPY_NUMBER_DN	52	0.366633	0.952965	0.535893	1	1	12715	tags=35%, list=22%, signal=44%
CAFFAREL_RESPONSE_TO_THC_8HR_5_DN	11	0.510675	0.952805	0.531418	1	1	11549	tags=45%, list=20%, signal=57%
REACTOME_TRANSPORT_OF_VITAMINS_NUCLEOSIDES_AND_RELATED_MOLECULES	31	0.399215	0.952374	0.509666	1	1	11930	tags=45%, list=20%, signal=57%
IVANOVA_HEMATOPOIESIS_STEM_CELL_AND_PROGENITOR	626	0.28689	0.951865	0.669565	1	1	15387	tags=42%, list=26%, signal=57%
REACTOME_ACETYLCHOLINE_NEUROTRANSMITTER_RELEASE_CYCLE	10	0.523487	0.95147	0.537071	1	1	10634	tags=70%, list=18%, signal=86%
REACTOME_NEURONAL_SYSTEM	276	0.301431	0.951336	0.615074	1	1	14787	tags=42%, list=25%, signal=56%
SCHAEFFER_PROSTATE_DEVELOPMENT_12HR_UP	113	0.331295	0.9513	0.561798	1	1	14309	tags=42%, list=25%, signal=56%
FIGUEROA_AML_METHYLATION_CLUSTER_4_UP	97	0.333008	0.95046	0.576744	1	1	10624	tags=32%, list=18%, signal=39%
ST_MYOCYTE_AD_PATHWAY	27	0.418968	0.950398	0.538721	1	1	14588	tags=48%, list=25%, signal=64%
SANSOM_APC_TARGETS_REQUIRE_MYC	190	0.311187	0.950013	0.586107	1	1	6110	tags=21%, list=10%, signal=23%
REACTOME_ACYL_CHAIN_REMODELLING_OF_PS	15	0.472014	0.949968	0.550584	1	1	2304	tags=20%, list=4%, signal=21%
PID_DELTA_NP63_PATHWAY	44	0.375533	0.949531	0.554217	1	1	12332	tags=43%, list=21%, signal=55%
ULE_SPLICING_VIA_NOVA2	43	0.379951	0.949496	0.532759	1	1	8263	tags=28%, list=14%, signal=33%
TONKS_TARGETS_OF_RUNX1_RUNX1T1_FUSION_SUSTAINED_IN_GRANULOCYTE_DN	7	0.570406	0.949486	0.541971	1	1	9837	tags=43%, list=17%, signal=52%
REACTOME_RNA_POL_I_TRANSCRIPTION	85	0.33893	0.949041	0.564516	1	1	14558	tags=48%, list=25%, signal=64%
BROWNE_HCMV_INFECTION_16HR_UP	218	0.306306	0.94897	0.625899	1	1	13906	tags=39%, list=24%, signal=52%
DAVICIONI_MOLECULAR_ARMS_VS_ERMS_UP	312	0.298917	0.948834	0.639566	1	1	13369	tags=37%, list=23%, signal=48%
SCIAN_INVERSED_TARGETS_OF_TP53_AND_TP73_UP	11	0.505401	0.948822	0.514783	1	1	12279	tags=64%, list=21%, signal=81%
PID_TCR_CALCIUM_PATHWAY	28	0.405189	0.948821	0.521583	1	1	13505	tags=39%, list=23%, signal=51%
LEE_LIVER_CANCER_DENA_DN	74	0.345969	0.94852	0.538951	1	1	9137	tags=28%, list=16%, signal=34%
WINNEPENNINCKX_MELANOMA_METASTASIS_DN	43	0.376014	0.947754	0.520799	1	1	13784	tags=44%, list=24%, signal=58%
DURCHDEWALD_SKIN_CARCINOGENESIS_UP	80	0.345604	0.947629	0.571429	1	1	8856	tags=30%, list=15%, signal=35%
SA_CASPASE_CASCADE	19	0.4432	0.946864	0.522046	1	1	3449	tags=21%, list=6%, signal=22%
PARENT_MTOR_SIGNALING_UP	542	0.288017	0.946639	0.68129	1	1	13427	tags=37%, list=23%, signal=47%
XU_HGF_TARGETS_REPRESSED_BY_AKT1_DN	91	0.337971	0.945511	0.559105	1	1	10744	tags=32%, list=18%, signal=39%
FLECHNER_BIOPSY_KIDNEY_TRANSPLANT_REJECTED_VS_OK_DN	524	0.287499	0.944612	0.67979	1	1	14078	tags=39%, list=24%, signal=51%
PID_P73PATHWAY	76	0.345684	0.944486	0.569492	1	1	4464	tags=24%, list=8%, signal=26%
ST_WNT_CA2_CYCLIC_GMP_PATHWAY	20	0.439086	0.944483	0.553381	1	1	5616	tags=20%, list=10%, signal=22%
NAISHIRO_CTNNB1_TARGETS_WITH_LEF1_MOTIF	8	0.550718	0.944448	0.547273	1	1	4159	tags=25%, list=7%, signal=27%
SCHLESINGER_H3K27ME3_IN_NORMAL_AND_METHYLATED_IN_CANCER	28	0.409136	0.944293	0.566608	1	1	4426	tags=18%, list=8%, signal=19%
REACTOME_REGULATION_OF_MITOTIC_CELL_CYCLE	78	0.34394	0.94327	0.582923	1	1	13244	tags=38%, list=23%, signal=50%
PID_LPA4_PATHWAY	15	0.474261	0.942943	0.540034	1	1	5606	tags=33%, list=10%, signal=37%
SMID_BREAST_CANCER_BASAL_UP	627	0.284042	0.942449	0.70802	1	1	6164	tags=20%, list=11%, signal=22%
RIZ_ERYTHROID_DIFFERENTIATION_HEMGN	31	0.397967	0.942406	0.539792	1	1	7618	tags=29%, list=13%, signal=33%
LIM_MAMMARY_LUMINAL_MATURE_DN	96	0.333972	0.942145	0.577953	1	1	13944	tags=43%, list=24%, signal=56%
GOLDRATH_HOMEOSTATIC_PROLIFERATION	158	0.312212	0.941851	0.593548	1	1	14374	tags=39%, list=25%, signal=52%
BROWNE_HCMV_INFECTION_14HR_DN	278	0.300018	0.941425	0.660221	1	1	11336	tags=33%, list=19%, signal=41%
KUROKAWA_LIVER_CANCER_EARLY_RECURRENCE_DN	7	0.567182	0.941273	0.52302	1	1	3326	tags=29%, list=6%, signal=30%
XU_RESPONSE_TO_TRETINOIN_UP	15	0.465511	0.941111	0.5625	1	1	5907	tags=33%, list=10%, signal=37%
BOYLAN_MULTIPLE_MYELOMA_D_UP	82	0.342056	0.940712	0.573052	1	1	14281	tags=45%, list=25%, signal=60%
INAMURA_LUNG_CANCER_SCC_DN	13	0.485681	0.940209	0.534799	1	1	5521	tags=46%, list=9%, signal=51%
UZONYI_RESPONSE_TO_LEUKOTRIENE_AND_THROMBIN	36	0.38748	0.939859	0.570934	1	1	12614	tags=50%, list=22%, signal=64%
NELSON_RESPONSE_TO_ANDROGEN_DN	18	0.446982	0.939087	0.554367	1	1	12503	tags=50%, list=21%, signal=64%
BIOCARTA_CSK_PATHWAY	22	0.424979	0.938923	0.565455	1	1	4126	tags=23%, list=7%, signal=24%
KEGG_CIRCADIAN_RHYTHM_MAMMAL	13	0.479749	0.938814	0.513181	1	1	5033	tags=31%, list=9%, signal=34%
SHI_SPARC_TARGETS_DN	12	0.490681	0.938779	0.538324	1	1	16990	tags=67%, list=29%, signal=94%
PID_SMAD2_3NUCLEAR_PATHWAY	82	0.338431	0.938687	0.6064	1	1	13587	tags=44%, list=23%, signal=57%
ROVERSI_GLIOMA_LOH_REGIONS	42	0.376759	0.938625	0.570707	1	1	8141	tags=29%, list=14%, signal=33%
IVANOV_MUTATED_IN_COLON_CANCER	13	0.475935	0.938044	0.553004	1	1	12697	tags=54%, list=22%, signal=69%
REACTOME_ACTIVATED_POINT_MUTANTS_OF_FGFR2	16	0.458063	0.937997	0.548443	1	1	8337	tags=31%, list=14%, signal=36%
ACEVEDO_LIVER_CANCER_UP	891	0.278208	0.937482	0.785283	1	1	14119	tags=36%, list=24%, signal=47%
REACTOME_MITOCHONDRIAL_FATTY_ACID_BETA_OXIDATION	14	0.471626	0.937242	0.547458	1	1	4931	tags=29%, list=8%, signal=31%
TERAO_AOX4_TARGETS_SKIN_DN	20	0.438826	0.936238	0.55536	1	1	9546	tags=30%, list=16%, signal=36%
NIKOLSKY_BREAST_CANCER_19Q13.1_AMPLICON	22	0.427057	0.935893	0.531987	1	1	8550	tags=32%, list=15%, signal=37%
WIERENGA_STAT5A_TARGETS_GROUP1	124	0.321619	0.935464	0.627512	1	1	12074	tags=34%, list=21%, signal=43%
YANG_BREAST_CANCER_ESR1_LASER_DN	48	0.367816	0.935338	0.580808	1	1	12567	tags=40%, list=22%, signal=50%
BEGUM_TARGETS_OF_PAX3_FOXO1_FUSION_UP	60	0.354107	0.93433	0.584967	1	1	8553	tags=30%, list=15%, signal=35%
RODRIGUES_DCC_TARGETS_DN	119	0.32123	0.933648	0.597423	1	1	12074	tags=34%, list=21%, signal=42%
MYLLYKANGAS_AMPLIFICATION_HOT_SPOT_29	8	0.546477	0.93359	0.567029	1	1	13166	tags=63%, list=23%, signal=81%
CHIARETTI_T_ALL_REFRACTORY_TO_THERAPY	27	0.399045	0.933354	0.565445	1	1	4354	tags=22%, list=7%, signal=24%
MARKS_HDAC_TARGETS_UP	23	0.418405	0.933018	0.539931	1	1	2197	tags=22%, list=4%, signal=23%
HUANG_DASATINIB_RESISTANCE_DN	65	0.345414	0.932813	0.59901	1	1	14905	tags=49%, list=26%, signal=66%
SCHAEFFER_PROSTATE_DEVELOPMENT_48HR_DN	402	0.287806	0.932465	0.710562	1	1	13431	tags=35%, list=23%, signal=45%
SHI_SPARC_TARGETS_UP	24	0.415249	0.932217	0.537262	1	1	13067	tags=46%, list=22%, signal=59%
YAO_TEMPORAL_RESPONSE_TO_PROGESTERONE_CLUSTER_2	82	0.338591	0.932165	0.619195	1	1	13974	tags=39%, list=24%, signal=51%
KEGG_PROPANOATE_METABOLISM	32	0.402637	0.931963	0.553872	1	1	12144	tags=38%, list=21%, signal=47%
GOZGIT_ESR1_TARGETS_UP	136	0.315364	0.931946	0.622324	1	1	14881	tags=45%, list=26%, signal=60%
REACTOME_SHC_MEDIATED_CASCADE	28	0.402005	0.931932	0.573311	1	1	9916	tags=32%, list=17%, signal=39%
URS_ADIPOCYTE_DIFFERENTIATION_UP	72	0.342715	0.931738	0.6094	1	1	9732	tags=26%, list=17%, signal=32%
DODD_NASOPHARYNGEAL_CARCINOMA_UP	1497	0.271318	0.931591	0.860155	1	1	12635	tags=32%, list=22%, signal=40%
HOLLERN_SOLID_NODULAR_BREAST_TUMOR_UP	11	0.493785	0.931165	0.546112	1	1	15039	tags=73%, list=26%, signal=98%
WAKABAYASHI_ADIPOGENESIS_PPARG_BOUND_8D	626	0.280404	0.930821	0.765385	1	1	12816	tags=34%, list=22%, signal=44%
TORCHIA_TARGETS_OF_EWSR1_FLI1_FUSION_DN	296	0.292768	0.930318	0.710489	1	1	10250	tags=29%, list=18%, signal=35%
OISHI_CHOLANGIOMA_STEM_CELL_LIKE_UP	322	0.289887	0.930115	0.689944	1	1	15004	tags=41%, list=26%, signal=55%
GUTIERREZ_WALDENSTROEMS_MACROGLOBULINEMIA_1_DN	8	0.547716	0.92982	0.577206	1	1	8440	tags=50%, list=14%, signal=58%
SENESE_HDAC1_AND_HDAC2_TARGETS_DN	205	0.301439	0.928901	0.675516	1	1	5987	tags=20%, list=10%, signal=22%
KUROKAWA_LIVER_CANCER_EARLY_RECURRENCE_UP	12	0.481471	0.928462	0.546992	1	1	12114	tags=42%, list=21%, signal=53%
KEGG_NEUROACTIVE_LIGAND_RECEPTOR_INTERACTION	271	0.29386	0.928264	0.699198	1	1	10601	tags=25%, list=18%, signal=31%
IIZUKA_LIVER_CANCER_PROGRESSION_G2_G3_UP	27	0.401195	0.927259	0.574956	1	1	3799	tags=19%, list=7%, signal=20%
LIU_VAV3_PROSTATE_CARCINOGENESIS_DN	17	0.443597	0.927151	0.560387	1	1	11749	tags=41%, list=20%, signal=52%
PID_CMYB_PATHWAY	84	0.32904	0.926977	0.615142	1	1	13702	tags=39%, list=24%, signal=51%
ROYLANCE_BREAST_CANCER_16Q_COPY_NUMBER_DN	25	0.410158	0.926804	0.590219	1	1	10079	tags=40%, list=17%, signal=48%
VANDESLUIS_COMMD1_TARGETS_GROUP_4_DN	15	0.457175	0.925899	0.553309	1	1	6535	tags=33%, list=11%, signal=38%
HOLLERN_MICROACINAR_BREAST_TUMOR_UP	31	0.394195	0.925766	0.558261	1	1	10441	tags=32%, list=18%, signal=39%
REACTOME_NOREPINEPHRINE_NEUROTRANSMITTER_RELEASE_CYCLE	10	0.509491	0.925264	0.573077	1	1	11079	tags=70%, list=19%, signal=86%
HEDENFALK_BREAST_CANCER_HEREDITARY_VS_SPORADIC	46	0.365857	0.924955	0.601351	1	1	13373	tags=46%, list=23%, signal=59%
BILD_CTNNB1_ONCOGENIC_SIGNATURE	76	0.340304	0.92365	0.633997	1	1	15053	tags=53%, list=26%, signal=71%
ELLWOOD_MYC_TARGETS_UP	13	0.469996	0.923206	0.577703	1	1	9403	tags=38%, list=16%, signal=46%
IWANAGA_CARCINOGENESIS_BY_KRAS_UP	157	0.30695	0.923067	0.669196	1	1	14106	tags=41%, list=24%, signal=54%
TURASHVILI_BREAST_DUCTAL_CARCINOMA_VS_DUCTAL_NORMAL_UP	42	0.364725	0.922614	0.577055	1	1	13426	tags=43%, list=23%, signal=56%
LINSLEY_MIR16_TARGETS	187	0.299338	0.921824	0.669162	1	1	11097	tags=30%, list=19%, signal=38%
XU_GH1_EXOGENOUS_TARGETS_DN	112	0.322183	0.921795	0.644444	1	1	14058	tags=41%, list=24%, signal=54%
HAHTOLA_MYCOSIS_FUNGOIDES_SKIN_UP	168	0.303917	0.921296	0.696296	1	1	12124	tags=33%, list=21%, signal=41%
WENDT_COHESIN_TARGETS_UP	33	0.387549	0.921255	0.569707	1	1	15036	tags=55%, list=26%, signal=74%
MARSON_FOXP3_TARGETS_STIMULATED_UP	29	0.390571	0.921183	0.587522	1	1	13066	tags=41%, list=22%, signal=53%
GAVIN_FOXP3_TARGETS_CLUSTER_P3	153	0.307618	0.920634	0.676946	1	1	11949	tags=37%, list=21%, signal=46%
FLOTHO_PEDIATRIC_ALL_THERAPY_RESPONSE_DN	27	0.39592	0.920296	0.577778	1	1	6843	tags=37%, list=12%, signal=42%
GINESTIER_BREAST_CANCER_20Q13_AMPLIFICATION_UP	105	0.321382	0.9199	0.650529	1	1	13690	tags=42%, list=24%, signal=55%
SYED_ESTRADIOL_RESPONSE	19	0.42695	0.919671	0.561818	1	1	15787	tags=58%, list=27%, signal=79%
ZHAN_MULTIPLE_MYELOMA_PR_DN	42	0.367971	0.919494	0.594958	1	1	14139	tags=45%, list=24%, signal=60%
REACTOME_ACTIVATION_OF_BH3_ONLY_PROTEINS	16	0.448081	0.919253	0.558608	1	1	13669	tags=50%, list=23%, signal=65%
BENPORATH_ES_WITH_H3K27ME3	1055	0.270967	0.919206	0.886338	1	1	12862	tags=32%, list=22%, signal=41%
ALONSO_METASTASIS_DN	24	0.41049	0.919192	0.58938	1	1	10969	tags=42%, list=19%, signal=51%
MIKKELSEN_ES_ICP_WITH_H3K4ME3_AND_H3K27ME3	126	0.31912	0.919142	0.645062	1	1	11495	tags=30%, list=20%, signal=37%
JAIN_NFKB_SIGNALING	70	0.338153	0.918617	0.634921	1	1	13116	tags=34%, list=23%, signal=44%
RICKMAN_HEAD_AND_NECK_CANCER_F	53	0.356209	0.918472	0.614311	1	1	7690	tags=32%, list=13%, signal=37%
LE_SKI_TARGETS_DN	8	0.537418	0.918394	0.556159	1	1	4192	tags=38%, list=7%, signal=40%
KEGG_PANTOTHENATE_AND_COA_BIOSYNTHESIS	16	0.442397	0.918009	0.583784	1	1	10728	tags=31%, list=18%, signal=38%
REACTOME_DEADENYLATION_DEPENDENT_MRNA_DECAY	42	0.366825	0.917864	0.610084	1	1	13440	tags=38%, list=23%, signal=49%
FRASOR_RESPONSE_TO_ESTRADIOL_UP	37	0.380909	0.917621	0.592267	1	1	8059	tags=38%, list=14%, signal=44%
KUROZUMI_RESPONSE_TO_ONCOCYTIC_VIRUS_AND_CYCLIC_RGD	21	0.425487	0.917251	0.579208	1	1	9007	tags=29%, list=15%, signal=34%
NICK_RESPONSE_TO_PROC_TREATMENT_DN	23	0.411862	0.917185	0.574431	1	1	14588	tags=52%, list=25%, signal=70%
MEINHOLD_OVARIAN_CANCER_LOW_GRADE_DN	20	0.421928	0.916919	0.56942	1	1	3847	tags=25%, list=7%, signal=27%
MILI_PSEUDOPODIA_CHEMOTAXIS_UP	69	0.340308	0.916918	0.632027	1	1	13026	tags=39%, list=22%, signal=50%
LU_TUMOR_ENDOTHELIAL_MARKERS_DN	5	0.619718	0.916555	0.644981	1	1	10394	tags=60%, list=18%, signal=73%
IVANOVA_HEMATOPOIESIS_LATE_PROGENITOR	493	0.279507	0.916465	0.806833	1	1	11619	tags=32%, list=20%, signal=40%
BLALOCK_ALZHEIMERS_DISEASE_DN	1172	0.269092	0.916134	0.897041	1	1	14139	tags=35%, list=24%, signal=46%
WARTERS_RESPONSE_TO_IR_SKIN	71	0.336541	0.915407	0.65512	1	1	5918	tags=20%, list=10%, signal=22%
SPIELMAN_LYMPHOBLAST_EUROPEAN_VS_ASIAN_2FC_DN	21	0.421616	0.9143	0.595238	1	1	7012	tags=29%, list=12%, signal=32%
PEDRIOLI_MIR31_TARGETS_UP	196	0.29865	0.914077	0.707715	1	1	13073	tags=36%, list=22%, signal=46%
NAKAMURA_ADIPOGENESIS_LATE_UP	96	0.320814	0.914042	0.681747	1	1	13663	tags=43%, list=23%, signal=56%
PLASARI_TGFB1_TARGETS_1HR_DN	6	0.579141	0.913521	0.604317	1	1	16109	tags=83%, list=28%, signal=115%
KEGG_RNA_DEGRADATION	56	0.348941	0.913502	0.644951	1	1	13928	tags=39%, list=24%, signal=52%
REACTOME_RESOLUTION_OF_AP_SITES_VIA_THE_SINGLE_NUCLEOTIDE_REPLACEMENT_PATHWAY	12	0.478121	0.913478	0.572233	1	1	5941	tags=42%, list=10%, signal=46%
BENPORATH_PRC2_TARGETS	620	0.273593	0.913169	0.859564	1	1	12565	tags=32%, list=22%, signal=40%
REACTOME_LATE_PHASE_OF_HIV_LIFE_CYCLE	94	0.322273	0.913022	0.668232	1	1	13241	tags=39%, list=23%, signal=51%
BENPORATH_EED_TARGETS	1007	0.267622	0.912995	0.919336	1	1	12575	tags=32%, list=22%, signal=40%
BIOCARTA_NO1_PATHWAY	31	0.383031	0.912778	0.620996	1	1	9783	tags=35%, list=17%, signal=43%
FARMER_BREAST_CANCER_CLUSTER_3	15	0.456872	0.912245	0.593407	1	1	13212	tags=53%, list=23%, signal=69%
GENTILE_UV_HIGH_DOSE_DN	300	0.289641	0.911824	0.759285	1	1	10812	tags=31%, list=19%, signal=38%
TERAMOTO_OPN_TARGETS_CLUSTER_6	26	0.397639	0.911698	0.61913	1	1	5507	tags=27%, list=9%, signal=30%
BRIDEAU_IMPRINTED_GENES	63	0.33997	0.911458	0.626603	1	1	11978	tags=37%, list=21%, signal=46%
REACTOME_GLYCOSPHINGOLIPID_METABOLISM	37	0.37418	0.911362	0.62	1	1	13050	tags=38%, list=22%, signal=49%
PID_REG_GR_PATHWAY	80	0.33173	0.910999	0.644615	1	1	13082	tags=41%, list=22%, signal=53%
BIOCARTA_IL17_PATHWAY	14	0.454305	0.910572	0.57315	1	1	9374	tags=29%, list=16%, signal=34%
BIOCARTA_TNFR1_PATHWAY	29	0.385656	0.909068	0.593443	1	1	3449	tags=21%, list=6%, signal=22%
SCHLOSSER_MYC_TARGETS_REPRESSED_BY_SERUM	148	0.305786	0.90873	0.709251	1	1	16386	tags=55%, list=28%, signal=76%
FIGUEROA_AML_METHYLATION_CLUSTER_3_UP	148	0.306835	0.908443	0.728244	1	1	10801	tags=30%, list=19%, signal=36%
KORKOLA_EMBRYONAL_CARCINOMA_DN	12	0.482376	0.908312	0.574275	1	1	4919	tags=33%, list=8%, signal=36%
STEIN_ESRRA_TARGETS_RESPONSIVE_TO_ESTROGEN_UP	30	0.38489	0.908219	0.593081	1	1	10193	tags=30%, list=18%, signal=36%
TURASHVILI_BREAST_LOBULAR_CARCINOMA_VS_DUCTAL_NORMAL_DN	85	0.32544	0.907588	0.652997	1	1	7146	tags=26%, list=12%, signal=29%
CHIANG_LIVER_CANCER_SUBCLASS_UNANNOTATED_UP	75	0.330322	0.907529	0.656463	1	1	13716	tags=39%, list=24%, signal=51%
LEE_CALORIE_RESTRICTION_NEOCORTEX_UP	81	0.324288	0.907226	0.692551	1	1	10851	tags=27%, list=19%, signal=33%
LOPEZ_MESOTELIOMA_SURVIVAL_TIME_DN	7	0.551858	0.90685	0.610413	1	1	3234	tags=29%, list=6%, signal=30%
TESAR_ALK_TARGETS_HUMAN_ES_5D_UP	5	0.610978	0.906338	0.665385	1	1	14750	tags=60%, list=25%, signal=80%
NEBEN_AML_WITH_FLT3_OR_NRAS_UP	8	0.535286	0.905968	0.6141	1	1	16883	tags=63%, list=29%, signal=88%
YAO_HOXA10_TARGETS_VIA_PROGESTERONE_UP	73	0.330908	0.905941	0.648387	1	1	14599	tags=42%, list=25%, signal=57%
REACTOME_NEUROTRANSMITTER_RECEPTOR_BINDING_AND_DOWNSTREAM_TRANSMISSION_IN_THE_POSTSYNAPTIC_CELL	135	0.305622	0.905717	0.70997	1	1	14787	tags=44%, list=25%, signal=58%
BOQUEST_STEM_CELL_CULTURED_VS_FRESH_DN	30	0.383457	0.905489	0.617347	1	1	10363	tags=40%, list=18%, signal=49%
SHIRAISHI_PLZF_TARGETS_DN	9	0.516301	0.905428	0.570662	1	1	8553	tags=56%, list=15%, signal=65%
LAU_APOPTOSIS_CDKN2A_UP	55	0.345311	0.904636	0.655172	1	1	4543	tags=24%, list=8%, signal=26%
PID_HDAC_CLASSII_PATHWAY	33	0.380046	0.904576	0.602496	1	1	10672	tags=30%, list=18%, signal=37%
SABATES_COLORECTAL_ADENOMA_DN	268	0.285728	0.904343	0.804196	1	1	12344	tags=28%, list=21%, signal=36%
DANG_MYC_TARGETS_UP	140	0.304604	0.904265	0.704545	1	1	13461	tags=38%, list=23%, signal=49%
LEE_LIVER_CANCER_E2F1_DN	62	0.334981	0.90425	0.666667	1	1	12402	tags=29%, list=21%, signal=37%
COATES_MACROPHAGE_M1_VS_M2_UP	76	0.333917	0.904038	0.684211	1	1	14923	tags=45%, list=26%, signal=60%
KIM_ALL_DISORDERS_CALB1_CORR_DN	34	0.375007	0.904002	0.613748	1	1	11774	tags=41%, list=20%, signal=52%
NAGY_TFTC_COMPONENTS_HUMAN	18	0.428353	0.903626	0.601083	1	1	5195	tags=28%, list=9%, signal=30%
GRABARCZYK_BCL11B_TARGETS_DN	52	0.345775	0.903612	0.641667	1	1	14701	tags=46%, list=25%, signal=62%
REACTOME_PASSIVE_TRANSPORT_BY_AQUAPORINS	11	0.476903	0.903408	0.571184	1	1	5132	tags=36%, list=9%, signal=40%
YAMASHITA_LIVER_CANCER_STEM_CELL_UP	47	0.354532	0.901812	0.649266	1	1	13554	tags=47%, list=23%, signal=61%
TURASHVILI_BREAST_LOBULAR_CARCINOMA_VS_LOBULAR_NORMAL_UP	93	0.317066	0.901337	0.700813	1	1	14910	tags=49%, list=26%, signal=66%
PILON_KLF1_TARGETS_UP	475	0.275068	0.901229	0.844586	1	1	13004	tags=34%, list=22%, signal=43%
REACTOME_GENERATION_OF_SECOND_MESSENGER_MOLECULES	26	0.395441	0.901217	0.603679	1	1	10239	tags=23%, list=18%, signal=28%
REACTOME_DESTABILIZATION_OF_MRNA_BY_BRF1	17	0.432123	0.90114	0.608547	1	1	10347	tags=41%, list=18%, signal=50%
PID_AURORA_A_PATHWAY	30	0.383831	0.900496	0.618307	1	1	12715	tags=57%, list=22%, signal=72%
KORKOLA_SEMINOMA_DN	11	0.48478	0.900218	0.596774	1	1	4919	tags=36%, list=8%, signal=40%
MATZUK_LUTEAL_GENES	8	0.521436	0.899754	0.601818	1	1	9130	tags=63%, list=16%, signal=74%
VETTER_TARGETS_OF_PRKCA_AND_ETS1_UP	15	0.44572	0.899379	0.596522	1	1	5959	tags=27%, list=10%, signal=30%
KEGG_VASOPRESSIN_REGULATED_WATER_REABSORPTION	44	0.354403	0.898906	0.643216	1	1	7078	tags=23%, list=12%, signal=26%
TAKEDA_TARGETS_OF_NUP98_HOXA9_FUSION_16D_DN	124	0.308088	0.898647	0.731132	1	1	14244	tags=43%, list=24%, signal=56%
REACTOME_PLATELET_SENSITIZATION_BY_LDL	16	0.436139	0.898218	0.616387	1	1	12814	tags=63%, list=22%, signal=80%
REACTOME_GAMMA_CARBOXYLATION_TRANSPORT_AND_AMINO_TERMINAL_CLEAVAGE_OF_PROTEINS	10	0.502642	0.897769	0.62037	1	1	13969	tags=70%, list=24%, signal=92%
BLALOCK_ALZHEIMERS_DISEASE_INCIPIENT_UP	376	0.27789	0.89774	0.859249	1	1	14645	tags=43%, list=25%, signal=58%
KONDO_PROSTATE_CANCER_HCP_WITH_H3K27ME3	90	0.320395	0.897706	0.695721	1	1	15127	tags=44%, list=26%, signal=60%
CHOI_ATL_STAGE_PREDICTOR	35	0.366886	0.897648	0.629696	1	1	5461	tags=20%, list=9%, signal=22%
SCHAEFFER_SOX9_TARGETS_IN_PROSTATE_DEVELOPMENT_DN	44	0.361227	0.896613	0.635914	1	1	10280	tags=32%, list=18%, signal=39%
RAMALHO_STEMNESS_UP	194	0.295775	0.896089	0.774481	1	1	15833	tags=49%, list=27%, signal=67%
TERAMOTO_OPN_TARGETS_CLUSTER_1	12	0.469625	0.895618	0.603175	1	1	10866	tags=42%, list=19%, signal=51%
TESAR_JAK_TARGETS_MOUSE_ES_D3_UP	6	0.571188	0.895575	0.624309	1	1	13458	tags=33%, list=23%, signal=43%
DEURIG_T_CELL_PROLYMPHOCYTIC_LEUKEMIA_UP	339	0.279699	0.895245	0.859838	1	1	12591	tags=32%, list=22%, signal=40%
BIOCARTA_AKAPCENTROSOME_PATHWAY	15	0.451484	0.895053	0.622302	1	1	3376	tags=27%, list=6%, signal=28%
MATSUDA_NATURAL_KILLER_DIFFERENTIATION	456	0.273183	0.894757	0.889908	1	1	11993	tags=32%, list=21%, signal=40%
REACTOME_FACTORS_INVOLVED_IN_MEGAKARYOCYTE_DEVELOPMENT_AND_PLATELET_PRODUCTION	128	0.303773	0.89453	0.744257	1	1	12544	tags=37%, list=22%, signal=47%
KEGG_PYRIMIDINE_METABOLISM	96	0.310859	0.893924	0.70346	1	1	5740	tags=24%, list=10%, signal=27%
FINAK_BREAST_CANCER_SDPP_SIGNATURE	24	0.399436	0.893725	0.603741	1	1	15384	tags=46%, list=26%, signal=62%
YAO_TEMPORAL_RESPONSE_TO_PROGESTERONE_CLUSTER_1	66	0.332545	0.893339	0.669919	1	1	13811	tags=47%, list=24%, signal=62%
FRIDMAN_SENESCENCE_DN	13	0.454271	0.8931	0.576125	1	1	10375	tags=46%, list=18%, signal=56%
LIAO_METASTASIS	492	0.271288	0.892254	0.92129	1	1	13559	tags=38%, list=23%, signal=49%
MYLLYKANGAS_AMPLIFICATION_HOT_SPOT_15	10	0.492333	0.891302	0.611913	1	1	13905	tags=40%, list=24%, signal=53%
BOYAULT_LIVER_CANCER_SUBCLASS_G6_UP	60	0.334463	0.891134	0.676568	1	1	10652	tags=35%, list=18%, signal=43%
KEGG_INTESTINAL_IMMUNE_NETWORK_FOR_IGA_PRODUCTION	48	0.353023	0.890964	0.669935	1	1	14803	tags=33%, list=25%, signal=45%
REACTOME_GABA_A_RECEPTOR_ACTIVATION	12	0.464125	0.890437	0.597846	1	1	9426	tags=33%, list=16%, signal=40%
BIOCARTA_ATM_PATHWAY	19	0.41609	0.890035	0.588028	1	1	12332	tags=42%, list=21%, signal=53%
WOOD_EBV_EBNA1_TARGETS_UP	109	0.306431	0.889163	0.750794	1	1	11924	tags=35%, list=20%, signal=44%
GHANDHI_DIRECT_IRRADIATION_DN	31	0.380831	0.889067	0.667832	1	1	10219	tags=42%, list=18%, signal=51%
HOEGERKORP_CD44_TARGETS_DIRECT_DN	14	0.446061	0.888812	0.627826	1	1	15029	tags=64%, list=26%, signal=87%
DASU_IL6_SIGNALING_SCAR_DN	16	0.432471	0.888157	0.641577	1	1	13067	tags=44%, list=22%, signal=56%
AMUNDSON_POOR_SURVIVAL_AFTER_GAMMA_RADIATION_2G	162	0.29712	0.888082	0.780415	1	1	11682	tags=35%, list=20%, signal=43%
BIOCARTA_NO2IL12_PATHWAY	17	0.430101	0.887916	0.607774	1	1	9374	tags=24%, list=16%, signal=28%
DAWSON_METHYLATED_IN_LYMPHOMA_TCL1	56	0.339603	0.887612	0.680395	1	1	10562	tags=29%, list=18%, signal=35%
VANHARANTA_UTERINE_FIBROID_DN	61	0.336749	0.887538	0.692432	1	1	13716	tags=48%, list=24%, signal=62%
PID_CASPASE_PATHWAY	51	0.34866	0.887107	0.669355	1	1	4509	tags=20%, list=8%, signal=21%
AMUNDSON_GAMMA_RADIATION_RESISTANCE	20	0.411067	0.886877	0.653448	1	1	8678	tags=25%, list=15%, signal=29%
KERLEY_RESPONSE_TO_CISPLATIN_DN	5	0.587781	0.886639	0.648995	1	1	8651	tags=40%, list=15%, signal=47%
ONDER_CDH1_TARGETS_2_UP	245	0.284492	0.886424	0.852113	1	1	12750	tags=37%, list=22%, signal=47%
LU_TUMOR_VASCULATURE_DN	13	0.448711	0.886398	0.608929	1	1	12785	tags=54%, list=22%, signal=69%
PHONG_TNF_TARGETS_DN	8	0.519312	0.885533	0.602837	1	1	1599	tags=25%, list=3%, signal=26%
FIGUEROA_AML_METHYLATION_CLUSTER_1_UP	109	0.311848	0.884893	0.75	1	1	10801	tags=28%, list=19%, signal=35%
SMID_BREAST_CANCER_LUMINAL_A_UP	79	0.321026	0.884885	0.728595	1	1	8736	tags=29%, list=15%, signal=34%
HOLLEMAN_ASPARAGINASE_RESISTANCE_B_ALL_DN	14	0.452793	0.884186	0.618962	1	1	5619	tags=21%, list=10%, signal=24%
OSWALD_HEMATOPOIETIC_STEM_CELL_IN_COLLAGEN_GEL_UP	224	0.284715	0.883937	0.846821	1	1	6089	tags=21%, list=10%, signal=23%
FLORIO_NEOCORTEX_BASAL_RADIAL_GLIA_UP	369	0.273625	0.883748	0.905687	1	1	11695	tags=30%, list=20%, signal=37%
REACTOME_PYRUVATE_METABOLISM_AND_CITRIC_ACID_TCA_CYCLE	41	0.355106	0.88297	0.67563	1	1	5504	tags=20%, list=9%, signal=22%
ZHENG_FOXP3_TARGETS_IN_THYMUS_DN	12	0.47119	0.882675	0.644161	1	1	4614	tags=33%, list=8%, signal=36%
REACTOME_REGULATION_OF_THE_FANCONI_ANEMIA_PATHWAY	8	0.517785	0.882119	0.621771	1	1	15309	tags=75%, list=26%, signal=102%
WATTEL_AUTONOMOUS_THYROID_ADENOMA_UP	69	0.323511	0.88205	0.72524	1	1	10634	tags=32%, list=18%, signal=39%
BORCZUK_MALIGNANT_MESOTHELIOMA_UP	289	0.278261	0.882004	0.857955	1	1	10161	tags=28%, list=17%, signal=34%
AMIT_SERUM_RESPONSE_60_MCF10A	55	0.332192	0.881996	0.710784	1	1	13766	tags=47%, list=24%, signal=62%
REACTOME_ACTIVATION_OF_GENES_BY_ATF4	24	0.391658	0.881281	0.657941	1	1	10347	tags=38%, list=18%, signal=46%
PASQUALUCCI_LYMPHOMA_BY_GC_STAGE_DN	156	0.295152	0.881193	0.792366	1	1	13623	tags=38%, list=23%, signal=49%
PENG_GLUCOSE_DEPRIVATION_DN	163	0.289689	0.880449	0.797101	1	1	5310	tags=20%, list=9%, signal=22%
LEE_CALORIE_RESTRICTION_NEOCORTEX_DN	86	0.31031	0.88024	0.734694	1	1	14600	tags=44%, list=25%, signal=59%
LABBE_TGFB1_TARGETS_DN	107	0.306421	0.879837	0.752308	1	1	11484	tags=33%, list=20%, signal=41%
THUM_SYSTOLIC_HEART_FAILURE_UP	393	0.27175	0.879834	0.921333	1	1	14257	tags=36%, list=24%, signal=47%
BOYLAN_MULTIPLE_MYELOMA_D_CLUSTER_UP	27	0.382748	0.879764	0.647863	1	1	12545	tags=33%, list=22%, signal=42%
GESERICK_TERT_TARGETS_DN	21	0.404954	0.879692	0.681507	1	1	8544	tags=48%, list=15%, signal=56%
BAUS_TFF2_TARGETS_DN	11	0.468561	0.878817	0.643761	1	1	6368	tags=36%, list=11%, signal=41%
TURASHVILI_BREAST_DUCTAL_CARCINOMA_VS_LOBULAR_NORMAL_DN	61	0.328134	0.878094	0.734242	1	1	14683	tags=46%, list=25%, signal=61%
REACTOME_ENOS_ACTIVATION_AND_REGULATION	20	0.398163	0.877973	0.645105	1	1	3674	tags=20%, list=6%, signal=21%
WANG_NEOPLASTIC_TRANSFORMATION_BY_CCND1_MYC	21	0.400158	0.877534	0.637383	1	1	12541	tags=48%, list=22%, signal=61%
RAY_TUMORIGENESIS_BY_ERBB2_CDC25A_DN	148	0.292756	0.877502	0.840361	1	1	13834	tags=40%, list=24%, signal=52%
NIELSEN_SYNOVIAL_SARCOMA_UP	18	0.417533	0.87737	0.634446	1	1	11964	tags=50%, list=21%, signal=63%
WIERENGA_STAT5A_TARGETS_UP	200	0.28754	0.876834	0.85022	1	1	12194	tags=34%, list=21%, signal=43%
GENTILE_UV_RESPONSE_CLUSTER_D8	39	0.35467	0.876783	0.698816	1	1	11478	tags=38%, list=20%, signal=48%
REACTOME_VITAMIN_B5_PANTOTHENATE_METABOLISM	11	0.464378	0.876157	0.641071	1	1	12427	tags=45%, list=21%, signal=58%
NUNODA_RESPONSE_TO_DASATINIB_IMATINIB_UP	29	0.377053	0.876003	0.674296	1	1	9897	tags=41%, list=17%, signal=50%
REACTOME_ORGANIC_CATION_ANION_ZWITTERION_TRANSPORT	13	0.460422	0.875621	0.676895	1	1	650	tags=15%, list=1%, signal=16%
RICKMAN_HEAD_AND_NECK_CANCER_A	93	0.311461	0.874952	0.750385	1	1	12472	tags=34%, list=21%, signal=44%
REACTOME_STRIATED_MUSCLE_CONTRACTION	27	0.383369	0.874827	0.651515	1	1	7690	tags=33%, list=13%, signal=38%
PARK_HSC_AND_MULTIPOTENT_PROGENITORS	49	0.340304	0.874513	0.72758	1	1	15189	tags=51%, list=26%, signal=69%
BIOCARTA_ASBCELL_PATHWAY	12	0.457222	0.873959	0.615527	1	1	6840	tags=17%, list=12%, signal=19%
BURTON_ADIPOGENESIS_PEAK_AT_2HR	50	0.341377	0.873852	0.700997	1	1	12143	tags=36%, list=21%, signal=45%
YAGI_AML_FAB_MARKERS	187	0.285921	0.873821	0.84917	1	1	12020	tags=34%, list=21%, signal=42%
MIKKELSEN_DEDIFFERENTIATED_STATE_UP	8	0.524668	0.873723	0.642045	1	1	3894	tags=25%, list=7%, signal=27%
PEREZ_TP53_TARGETS	1030	0.25789	0.87352	0.994125	1	1	12587	tags=32%, list=22%, signal=41%
BRUINS_UVC_RESPONSE_LATE	1040	0.256936	0.873344	0.997688	1	1	14324	tags=36%, list=25%, signal=47%
MARTINEZ_RB1_AND_TP53_TARGETS_DN	550	0.264282	0.873117	0.981227	1	1	13306	tags=34%, list=23%, signal=44%
BURTON_ADIPOGENESIS_9	88	0.312135	0.87232	0.780411	1	1	13797	tags=41%, list=24%, signal=54%
TING_SILENCED_BY_DICER	28	0.377823	0.872284	0.670628	1	1	10243	tags=36%, list=18%, signal=43%
VALK_AML_WITH_EVI1	23	0.392218	0.872064	0.655405	1	1	9147	tags=35%, list=16%, signal=41%
LOPEZ_MESOTHELIOMA_SURVIVAL_OVERALL_UP	7	0.539112	0.871655	0.637201	1	1	10313	tags=57%, list=18%, signal=69%
BIOCARTA_VDR_PATHWAY	12	0.454517	0.871221	0.629981	1	1	13082	tags=58%, list=22%, signal=75%
SCHEIDEREIT_IKK_INTERACTING_PROTEINS	57	0.332782	0.871163	0.726334	1	1	4126	tags=18%, list=7%, signal=19%
CHEN_LVAD_SUPPORT_OF_FAILING_HEART_UP	98	0.305557	0.870999	0.757862	1	1	10885	tags=31%, list=19%, signal=38%
SMIRNOV_RESPONSE_TO_IR_2HR_UP	48	0.342053	0.87095	0.725557	1	1	14523	tags=54%, list=25%, signal=72%
REACTOME_CYCLIN_E_ASSOCIATED_EVENTS_DURING_G1_S_TRANSITION_	63	0.32535	0.870761	0.72655	1	1	9950	tags=25%, list=17%, signal=31%
PIONTEK_PKD1_TARGETS_UP	38	0.352527	0.870669	0.699659	1	1	9687	tags=29%, list=17%, signal=35%
BIOCARTA_ALK_PATHWAY	37	0.357363	0.870606	0.696864	1	1	8763	tags=30%, list=15%, signal=35%
REACTOME_PERK_REGULATED_GENE_EXPRESSION	27	0.376329	0.870491	0.671545	1	1	10347	tags=33%, list=18%, signal=41%
REACTOME_NOTCH1_INTRACELLULAR_DOMAIN_REGULATES_TRANSCRIPTION	45	0.34842	0.870288	0.710526	1	1	15061	tags=47%, list=26%, signal=63%
HASLINGER_B_CLL_WITH_13Q14_DELETION	24	0.385234	0.870143	0.664384	1	1	6522	tags=29%, list=11%, signal=33%
REACTOME_INCRETIN_SYNTHESIS_SECRETION_AND_INACTIVATION	20	0.406553	0.869918	0.666081	1	1	5308	tags=15%, list=9%, signal=16%
REACTOME_FGFR_LIGAND_BINDING_AND_ACTIVATION	22	0.400754	0.869898	0.666081	1	1	9916	tags=32%, list=17%, signal=38%
ASGHARZADEH_NEUROBLASTOMA_POOR_SURVIVAL_DN	40	0.351803	0.869839	0.681135	1	1	12617	tags=43%, list=22%, signal=54%
PID_ILK_PATHWAY	45	0.341937	0.869248	0.720613	1	1	6490	tags=24%, list=11%, signal=27%
LEE_LIVER_CANCER_CIPROFIBRATE_UP	60	0.330464	0.869209	0.742952	1	1	10671	tags=33%, list=18%, signal=41%
MELLMAN_TUT1_TARGETS_UP	18	0.413798	0.869138	0.626506	1	1	15053	tags=50%, list=26%, signal=67%
KEGG_PORPHYRIN_AND_CHLOROPHYLL_METABOLISM	41	0.345901	0.86851	0.705491	1	1	14449	tags=34%, list=25%, signal=45%
PID_NFKAPPAB_ATYPICAL_PATHWAY	17	0.416136	0.868464	0.666667	1	1	14990	tags=65%, list=26%, signal=87%
SMIRNOV_RESPONSE_TO_IR_6HR_UP	152	0.292042	0.867633	0.850453	1	1	14208	tags=43%, list=24%, signal=56%
ZHAN_MULTIPLE_MYELOMA_CD2_DN	44	0.346372	0.86754	0.695876	1	1	3311	tags=14%, list=6%, signal=14%
SCHAEFFER_SOX9_TARGETS_IN_PROSTATE_DEVELOPMENT_UP	20	0.403989	0.867325	0.668421	1	1	11385	tags=40%, list=20%, signal=50%
PID_CIRCADIAN_PATHWAY	16	0.416851	0.867302	0.649091	1	1	5347	tags=31%, list=9%, signal=34%
BILBAN_B_CLL_LPL_DN	42	0.348477	0.8671	0.746711	1	1	14575	tags=45%, list=25%, signal=60%
PEREZ_TP53_AND_TP63_TARGETS	186	0.284098	0.866868	0.856932	1	1	15023	tags=49%, list=26%, signal=66%
WANG_THOC1_TARGETS_UP	5	0.581507	0.8668	0.695572	1	1	1310	tags=20%, list=2%, signal=20%
MARTINEZ_RB1_TARGETS_UP	642	0.260734	0.86669	0.991546	1	1	13127	tags=35%, list=23%, signal=45%
ZAIDI_OSTEOBLAST_TRANSCRIPTION_FACTORS	14	0.443713	0.866342	0.64903	1	1	10150	tags=43%, list=17%, signal=52%
SUMI_HNF4A_TARGETS	30	0.368911	0.866301	0.709507	1	1	14124	tags=47%, list=24%, signal=62%
WHITFIELD_CELL_CYCLE_M_G1	138	0.291792	0.866298	0.836641	1	1	13071	tags=38%, list=22%, signal=48%
DE_YY1_TARGETS_DN	91	0.30774	0.866205	0.765273	1	1	5995	tags=21%, list=10%, signal=23%
PID_AP1_PATHWAY	69	0.317068	0.866159	0.738437	1	1	10259	tags=33%, list=18%, signal=40%
HEIDENBLAD_AMPLICON_12P11_12_UP	32	0.359466	0.86563	0.691099	1	1	7118	tags=25%, list=12%, signal=28%
PID_SMAD2_3PATHWAY	17	0.418079	0.865535	0.669039	1	1	14910	tags=59%, list=26%, signal=79%
IRITANI_MAD1_TARGETS_DN	46	0.3374	0.865438	0.724913	1	1	5563	tags=22%, list=10%, signal=24%
CHIN_BREAST_CANCER_COPY_NUMBER_UP	26	0.378389	0.86492	0.697368	1	1	10239	tags=38%, list=18%, signal=47%
ZHENG_FOXP3_TARGETS_IN_THYMUS_UP	184	0.283039	0.864874	0.862119	1	1	12785	tags=36%, list=22%, signal=46%
LABBE_WNT3A_TARGETS_DN	97	0.304853	0.864698	0.796446	1	1	10866	tags=30%, list=19%, signal=37%
THEODOROU_MAMMARY_TUMORIGENESIS	29	0.373042	0.864444	0.699834	1	1	14337	tags=45%, list=25%, signal=59%
NEBEN_AML_WITH_FLT3_OR_NRAS_DN	12	0.455249	0.864324	0.654321	1	1	5196	tags=25%, list=9%, signal=27%
DUAN_PRDM5_TARGETS	75	0.317496	0.86405	0.772727	1	1	12279	tags=37%, list=21%, signal=47%
DALESSIO_TSA_RESPONSE	24	0.384544	0.863635	0.668896	1	1	10150	tags=42%, list=17%, signal=50%
CEBALLOS_TARGETS_OF_TP53_AND_MYC_DN	38	0.350921	0.863573	0.71453	1	1	13363	tags=45%, list=23%, signal=58%
REACTOME_SULFUR_AMINO_ACID_METABOLISM	23	0.389958	0.863562	0.669027	1	1	11716	tags=52%, list=20%, signal=65%
MEISSNER_NPC_HCP_WITH_H3K4ME3_AND_H3K27ME3	137	0.292013	0.863323	0.839339	1	1	12599	tags=33%, list=22%, signal=42%
DACOSTA_UV_RESPONSE_VIA_ERCC3_TTD_DN	77	0.312744	0.862473	0.773463	1	1	5776	tags=22%, list=10%, signal=24%
REACTOME_DESTABILIZATION_OF_MRNA_BY_TRISTETRAPROLIN_TTP	17	0.421849	0.862368	0.651685	1	1	10347	tags=41%, list=18%, signal=50%
BOYAULT_LIVER_CANCER_SUBCLASS_G3_DN	49	0.334621	0.862315	0.741379	1	1	4547	tags=18%, list=8%, signal=20%
KEGG_FATTY_ACID_METABOLISM	42	0.348832	0.86204	0.724315	1	1	3774	tags=14%, list=6%, signal=15%
BOYLAN_MULTIPLE_MYELOMA_C_UP	45	0.340759	0.861398	0.733686	1	1	4584	tags=22%, list=8%, signal=24%
RAO_BOUND_BY_SALL4_ISOFORM_A	168	0.287084	0.861266	0.856502	1	1	7369	tags=21%, list=13%, signal=24%
JAERVINEN_AMPLIFIED_IN_LARYNGEAL_CANCER	34	0.357411	0.861109	0.725862	1	1	11484	tags=35%, list=20%, signal=44%
CREIGHTON_ENDOCRINE_THERAPY_RESISTANCE_4	273	0.272674	0.860794	0.937677	1	1	12777	tags=37%, list=22%, signal=47%
BACOLOD_RESISTANCE_TO_ALKYLATING_AGENTS_DN	57	0.324465	0.860757	0.756979	1	1	13457	tags=39%, list=23%, signal=50%
BROWNE_HCMV_INFECTION_14HR_UP	151	0.288206	0.860491	0.852853	1	1	10681	tags=30%, list=18%, signal=36%
CHYLA_CBFA2T3_TARGETS_DN	214	0.279938	0.860411	0.913044	1	1	13019	tags=33%, list=22%, signal=43%
KUNINGER_IGF1_VS_PDGFB_TARGETS_UP	75	0.315404	0.859993	0.772655	1	1	9606	tags=31%, list=17%, signal=37%
PID_P38_GAMMA_DELTA_PATHWAY	10	0.468392	0.85919	0.661765	1	1	6471	tags=30%, list=11%, signal=34%
PID_HDAC_CLASSI_PATHWAY	66	0.314685	0.859065	0.781701	1	1	13914	tags=39%, list=24%, signal=52%
CHEOK_RESPONSE_TO_MERCAPTOPURINE_UP	13	0.441478	0.858911	0.643761	1	1	13996	tags=46%, list=24%, signal=61%
SHETH_LIVER_CANCER_VS_TXNIP_LOSS_PAM5	88	0.305192	0.858537	0.790507	1	1	5318	tags=20%, list=9%, signal=22%
KEGG_SELENOAMINO_ACID_METABOLISM	25	0.384009	0.858521	0.673179	1	1	14477	tags=52%, list=25%, signal=69%
WATTEL_AUTONOMOUS_THYROID_ADENOMA_DN	51	0.328716	0.858001	0.761168	1	1	12584	tags=41%, list=22%, signal=52%
KEGG_MELANOGENESIS	101	0.300249	0.857336	0.826893	1	1	13117	tags=42%, list=23%, signal=54%
MIKKELSEN_IPS_ICP_WITH_H3K27ME3	52	0.328137	0.857307	0.763779	1	1	11314	tags=25%, list=19%, signal=31%
GRYDER_PAX3FOXO1_TOP_ENHANCERS	420	0.263347	0.857049	0.984064	1	1	13092	tags=36%, list=22%, signal=46%
WHITEHURST_PACLITAXEL_SENSITIVITY	37	0.350506	0.856866	0.665535	1	1	10394	tags=32%, list=18%, signal=39%
SANSOM_WNT_PATHWAY_REQUIRE_MYC	58	0.321815	0.856785	0.790997	1	1	15344	tags=53%, list=26%, signal=73%
KOYAMA_SEMA3B_TARGETS_DN	365	0.267396	0.856581	0.960651	1	1	13329	tags=35%, list=23%, signal=45%
FARMER_BREAST_CANCER_APOCRINE_VS_BASAL	317	0.268827	0.856498	0.962343	1	1	10481	tags=28%, list=18%, signal=34%
MYLLYKANGAS_AMPLIFICATION_HOT_SPOT_2	5	0.569252	0.855788	0.679849	1	1	15889	tags=80%, list=27%, signal=110%
BIOCARTA_CCR3_PATHWAY	23	0.380372	0.855362	0.700885	1	1	11541	tags=43%, list=20%, signal=54%
MONNIER_POSTRADIATION_TUMOR_ESCAPE_DN	341	0.267351	0.855183	0.967258	1	1	13543	tags=39%, list=23%, signal=51%
RUIZ_TNC_TARGETS_UP	146	0.287809	0.85424	0.864583	1	1	13437	tags=38%, list=23%, signal=50%
IKEDA_MIR30_TARGETS_DN	26	0.371848	0.852953	0.671329	1	1	12914	tags=38%, list=22%, signal=49%
GAZDA_DIAMOND_BLACKFAN_ANEMIA_ERYTHROID_DN	462	0.260305	0.852673	0.989418	1	1	14405	tags=37%, list=25%, signal=49%
DAVICIONI_RHABDOMYOSARCOMA_PAX_FOXO1_FUSION_UP	60	0.321022	0.852549	0.773424	1	1	4927	tags=20%, list=8%, signal=22%
MULLIGAN_NTF3_SIGNALING_VIA_INSR_AND_IGF1R_DN	13	0.439777	0.85251	0.682709	1	1	6088	tags=31%, list=10%, signal=34%
CHIANG_LIVER_CANCER_SUBCLASS_PROLIFERATION_DN	172	0.284395	0.852357	0.886765	1	1	12148	tags=32%, list=21%, signal=40%
IVANOVA_HEMATOPOIESIS_MATURE_CELL	259	0.270836	0.851773	0.944602	1	1	5476	tags=17%, list=9%, signal=19%
PETRETTO_HEART_MASS_QTL_CIS_DN	22	0.390007	0.851615	0.708904	1	1	11903	tags=50%, list=20%, signal=63%
BECKER_TAMOXIFEN_RESISTANCE_DN	50	0.328934	0.851596	0.750408	1	1	3870	tags=20%, list=7%, signal=21%
KANG_GLIS3_TARGETS	36	0.350932	0.85138	0.726619	1	1	8625	tags=28%, list=15%, signal=33%
HOSHIDA_LIVER_CANCER_LATE_RECURRENCE_DN	66	0.315934	0.850275	0.790349	1	1	6348	tags=24%, list=11%, signal=27%
PARK_HSC_VS_MULTIPOTENT_PROGENITORS_DN	18	0.402535	0.849886	0.689908	1	1	6763	tags=28%, list=12%, signal=31%
MADAN_DPPA4_TARGETS	44	0.336805	0.849866	0.752961	1	1	11869	tags=25%, list=20%, signal=31%
OHGUCHI_LIVER_HNF4A_TARGETS_DN	141	0.285319	0.849451	0.894419	1	1	14124	tags=35%, list=24%, signal=47%
JIANG_VHL_TARGETS	124	0.290635	0.849257	0.850453	1	1	10204	tags=28%, list=18%, signal=34%
ST_T_CELL_SIGNAL_TRANSDUCTION	44	0.33599	0.848825	0.749141	1	1	11749	tags=32%, list=20%, signal=40%
GARGALOVIC_RESPONSE_TO_OXIDIZED_PHOSPHOLIPIDS_YELLOW_DN	18	0.407987	0.848366	0.679862	1	1	10571	tags=33%, list=18%, signal=41%
SMID_BREAST_CANCER_ERBB2_DN	5	0.562636	0.847604	0.708955	1	1	296	tags=20%, list=1%, signal=20%
KYNG_DNA_DAMAGE_BY_UV	62	0.315337	0.847416	0.808475	1	1	13863	tags=42%, list=24%, signal=55%
JOHANSSON_GLIOMAGENESIS_BY_PDGFB_UP	56	0.324346	0.84729	0.788618	1	1	4625	tags=21%, list=8%, signal=23%
DORN_ADENOVIRUS_INFECTION_32HR_UP	11	0.451287	0.847084	0.674658	1	1	11533	tags=64%, list=20%, signal=79%
AMUNDSON_GENOTOXIC_SIGNATURE	100	0.29388	0.845126	0.854003	1	1	14091	tags=38%, list=24%, signal=50%
CHEN_LIVER_METABOLISM_QTL_CIS	86	0.302631	0.845091	0.804878	1	1	7306	tags=22%, list=13%, signal=25%
MASSARWEH_RESPONSE_TO_ESTRADIOL	58	0.316606	0.845028	0.805237	1	1	11336	tags=38%, list=19%, signal=47%
VALK_AML_CLUSTER_15	31	0.356788	0.844496	0.740035	1	1	12327	tags=45%, list=21%, signal=57%
REACTOME_PHOSPHOLIPASE_C_MEDIATED_CASCADE	52	0.323299	0.84437	0.768977	1	1	15184	tags=44%, list=26%, signal=60%
ROSS_AML_WITH_MLL_FUSIONS	74	0.308018	0.844331	0.839527	1	1	11327	tags=38%, list=19%, signal=47%
PID_IL12_STAT4_PATHWAY	33	0.353413	0.844171	0.744348	1	1	10204	tags=21%, list=18%, signal=26%
SENESE_HDAC2_TARGETS_DN	116	0.290748	0.843936	0.869632	1	1	5427	tags=20%, list=9%, signal=22%
REACTOME_PHOSPHORYLATION_OF_CD3_AND_TCR_ZETA_CHAINS	16	0.412282	0.843691	0.67128	1	1	150	tags=6%, list=0%, signal=6%
SCHOEN_NFKB_SIGNALING	33	0.352886	0.843036	0.735507	1	1	14781	tags=58%, list=25%, signal=77%
TIEN_INTESTINE_PROBIOTICS_6HR_DN	158	0.280135	0.842581	0.924357	1	1	12092	tags=31%, list=21%, signal=39%
PID_P53_DOWNSTREAM_PATHWAY	133	0.289552	0.842475	0.869497	1	1	4982	tags=21%, list=9%, signal=23%
RUAN_RESPONSE_TO_TNF_TROGLITAZONE_DN	42	0.332299	0.842437	0.761821	1	1	3446	tags=14%, list=6%, signal=15%
BIOCARTA_INTRINSIC_PATHWAY	23	0.382107	0.842395	0.734291	1	1	13426	tags=52%, list=23%, signal=68%
KEGG_PRIMARY_IMMUNODEFICIENCY	35	0.346811	0.842222	0.763113	1	1	8568	tags=23%, list=15%, signal=27%
WARTERS_IR_RESPONSE_5GY	42	0.339088	0.841996	0.727592	1	1	14391	tags=43%, list=25%, signal=57%
REACTOME_SIGNALING_BY_FGFR1_FUSION_MUTANTS	18	0.403821	0.84176	0.687161	1	1	4895	tags=22%, list=8%, signal=24%
LI_WILMS_TUMOR_VS_FETAL_KIDNEY_1_UP	175	0.276807	0.841153	0.918084	1	1	15606	tags=47%, list=27%, signal=65%
NIKOLSKY_BREAST_CANCER_7Q21_Q22_AMPLICON	67	0.310548	0.841049	0.812207	1	1	14314	tags=39%, list=25%, signal=51%
IWANAGA_CARCINOGENESIS_BY_KRAS_PTEN_DN	322	0.263831	0.840931	0.98615	1	1	12461	tags=32%, list=21%, signal=40%
BIOCARTA_PGC1A_PATHWAY	23	0.381667	0.8409	0.74141	1	1	8580	tags=39%, list=15%, signal=46%
KEGG_FOLATE_BIOSYNTHESIS	10	0.459416	0.840271	0.676471	1	1	2921	tags=30%, list=5%, signal=32%
SMITH_TERT_TARGETS_UP	141	0.284436	0.839489	0.910314	1	1	13329	tags=37%, list=23%, signal=48%
MATZUK_SPERMATID_DIFFERENTIATION	37	0.342442	0.838968	0.744068	1	1	12274	tags=27%, list=21%, signal=34%
OUYANG_PROSTATE_CANCER_MARKERS	19	0.395726	0.838393	0.694245	1	1	4159	tags=21%, list=7%, signal=23%
HOEGERKORP_CD44_TARGETS_TEMPORAL_UP	12	0.436694	0.838365	0.700355	1	1	2773	tags=17%, list=5%, signal=17%
TURASHVILI_BREAST_CARCINOMA_DUCTAL_VS_LOBULAR_DN	6	0.527854	0.838349	0.682373	1	1	63	tags=17%, list=0%, signal=17%
DOUGLAS_BMI1_TARGETS_DN	297	0.264919	0.838283	0.978632	1	1	11622	tags=30%, list=20%, signal=37%
MYLLYKANGAS_AMPLIFICATION_HOT_SPOT_9	7	0.506612	0.837593	0.708408	1	1	16967	tags=71%, list=29%, signal=101%
BURTON_ADIPOGENESIS_6	174	0.277174	0.837549	0.922156	1	1	13414	tags=32%, list=23%, signal=41%
STEARMAN_LUNG_CANCER_EARLY_VS_LATE_UP	117	0.292052	0.837343	0.864139	1	1	15876	tags=52%, list=27%, signal=72%
FLECHNER_BIOPSY_KIDNEY_TRANSPLANT_OK_VS_DONOR_UP	535	0.254498	0.836897	1	1	1	12972	tags=34%, list=22%, signal=44%
WU_HBX_TARGETS_3_UP	18	0.403456	0.835881	0.697196	1	1	10782	tags=39%, list=19%, signal=48%
POS_RESPONSE_TO_HISTAMINE_UP	12	0.450294	0.835787	0.689464	1	1	12398	tags=50%, list=21%, signal=64%
BOGNI_TREATMENT_RELATED_MYELOID_LEUKEMIA_DN	32	0.351272	0.835141	0.750422	1	1	10241	tags=34%, list=18%, signal=42%
VANASSE_BCL2_TARGETS_DN	65	0.310891	0.834925	0.802215	1	1	11272	tags=31%, list=19%, signal=38%
BRUINS_UVC_RESPONSE_VIA_TP53_GROUP_D	252	0.266892	0.83388	0.983871	1	1	13185	tags=30%, list=23%, signal=39%
ABBUD_LIF_SIGNALING_2_DN	7	0.508488	0.833417	0.667897	1	1	13822	tags=57%, list=24%, signal=75%
BOYAULT_LIVER_CANCER_SUBCLASS_G1_DN	38	0.343436	0.833357	0.785965	1	1	11327	tags=37%, list=19%, signal=46%
ROYLANCE_BREAST_CANCER_16Q_COPY_NUMBER_UP	53	0.318796	0.832777	0.798701	1	1	9805	tags=30%, list=17%, signal=36%
KUMAMOTO_RESPONSE_TO_NUTLIN_3A_UP	9	0.477469	0.831592	0.666041	1	1	3234	tags=22%, list=6%, signal=24%
BIOCARTA_AKAP95_PATHWAY	12	0.434133	0.831306	0.707665	1	1	8934	tags=50%, list=15%, signal=59%
KEGG_PROSTATE_CANCER	89	0.2978	0.831285	0.847021	1	1	4354	tags=18%, list=7%, signal=19%
YAUCH_HEDGEHOG_SIGNALING_PARACRINE_UP	139	0.281535	0.830494	0.907524	1	1	10967	tags=28%, list=19%, signal=34%
REACTOME_METABOLISM_OF_STEROID_HORMONES_AND_VITAMINS_A_AND_D	34	0.341044	0.830159	0.766497	1	1	10839	tags=29%, list=19%, signal=36%
LIM_MAMMARY_LUMINAL_PROGENITOR_DN	14	0.413922	0.829942	0.705128	1	1	13222	tags=57%, list=23%, signal=74%
SILIGAN_TARGETS_OF_EWS_FLI1_FUSION_DN	17	0.401563	0.829876	0.700901	1	1	5466	tags=24%, list=9%, signal=26%
REACTOME_TRANSMISSION_ACROSS_CHEMICAL_SYNAPSES	184	0.27501	0.829723	0.946508	1	1	14787	tags=42%, list=25%, signal=56%
ZHAN_MULTIPLE_MYELOMA_CD2_UP	43	0.326061	0.829591	0.796825	1	1	13369	tags=35%, list=23%, signal=45%
REACTOME_APOBEC3G_MEDIATED_RESISTANCE_TO_HIV1_INFECTION	7	0.503933	0.829124	0.688849	1	1	6907	tags=29%, list=12%, signal=32%
REACTOME_POTASSIUM_CHANNELS	98	0.295998	0.829063	0.870031	1	1	12232	tags=34%, list=21%, signal=43%
SCHLOSSER_MYC_TARGETS_AND_SERUM_RESPONSE_DN	45	0.329514	0.828969	0.774475	1	1	14222	tags=38%, list=24%, signal=50%
REACTOME_CHYLOMICRON_MEDIATED_LIPID_TRANSPORT	16	0.398452	0.827509	0.753043	1	1	13306	tags=50%, list=23%, signal=65%
BANDRES_RESPONSE_TO_CARMUSTIN_WITHOUT_MGMT_24HR_DN	9	0.472986	0.827152	0.688849	1	1	1877	tags=22%, list=3%, signal=23%
GOBERT_CORE_OLIGODENDROCYTE_DIFFERENTIATION	39	0.329084	0.826962	0.787022	1	1	13902	tags=44%, list=24%, signal=57%
TCGA_GLIOBLASTOMA_MUTATED	8	0.488933	0.826577	0.6875	1	1	14742	tags=50%, list=25%, signal=67%
DING_LUNG_CANCER_EXPRESSION_BY_COPY_NUMBER	95	0.292676	0.826485	0.879421	1	1	12280	tags=34%, list=21%, signal=43%
REACTOME_ACYL_CHAIN_REMODELLING_OF_PG	16	0.400899	0.82614	0.723292	1	1	3371	tags=19%, list=6%, signal=20%
BREDEMEYER_RAG_SIGNALING_VIA_ATM_NOT_VIA_NFKB_DN	36	0.339137	0.826033	0.773519	1	1	15249	tags=47%, list=26%, signal=64%
WIERENGA_STAT5A_TARGETS_DN	192	0.270015	0.825552	0.957101	1	1	14204	tags=33%, list=24%, signal=44%
MCCLUNG_DELTA_FOSB_TARGETS_8WK	47	0.322157	0.82526	0.844517	1	1	11478	tags=34%, list=20%, signal=42%
BIOCARTA_AHSP_PATHWAY	13	0.417808	0.825114	0.705882	1	1	5766	tags=23%, list=10%, signal=26%
FARMER_BREAST_CANCER_APOCRINE_VS_LUMINAL	306	0.25885	0.824683	0.991881	1	1	13669	tags=36%, list=23%, signal=47%
REACTOME_STEROID_HORMONES	29	0.34959	0.824484	0.752182	1	1	10839	tags=31%, list=19%, signal=38%
MANN_RESPONSE_TO_AMIFOSTINE_UP	20	0.379643	0.824062	0.733102	1	1	8651	tags=35%, list=15%, signal=41%
TUOMISTO_TUMOR_SUPPRESSION_BY_COL13A1_DN	17	0.403528	0.82388	0.727273	1	1	6852	tags=35%, list=12%, signal=40%
KEGG_UBIQUITIN_MEDIATED_PROTEOLYSIS	130	0.280553	0.823841	0.942097	1	1	11892	tags=32%, list=20%, signal=41%
BOYAULT_LIVER_CANCER_SUBCLASS_G12_DN	15	0.410092	0.823647	0.735751	1	1	2726	tags=20%, list=5%, signal=21%
MCCABE_HOXC6_TARGETS_DN	19	0.382168	0.823617	0.732014	1	1	10239	tags=32%, list=18%, signal=38%
CHEN_HOXA5_TARGETS_9HR_DN	36	0.341094	0.823591	0.802653	1	1	10375	tags=33%, list=18%, signal=41%
RAO_BOUND_BY_SALL4	216	0.267757	0.823504	0.972504	1	1	7160	tags=21%, list=12%, signal=24%
LIU_NASOPHARYNGEAL_CARCINOMA	66	0.303993	0.822947	0.834163	1	1	13050	tags=33%, list=22%, signal=43%
MINGUEZ_LIVER_CANCER_VASCULAR_INVASION_UP	14	0.419111	0.822938	0.721631	1	1	5438	tags=29%, list=9%, signal=32%
MOLENAAR_TARGETS_OF_CCND1_AND_CDK4_UP	61	0.307242	0.822925	0.85124	1	1	12424	tags=38%, list=21%, signal=48%
REACTOME_IL_3_5_AND_GM_CSF_SIGNALING	43	0.329257	0.822786	0.8	1	1	11634	tags=40%, list=20%, signal=49%
OUELLET_OVARIAN_CANCER_INVASIVE_VS_LMP_DN	11	0.443278	0.822707	0.705244	1	1	920	tags=18%, list=2%, signal=18%
HOFFMAN_CLOCK_TARGETS_DN	9	0.470302	0.82262	0.695341	1	1	251	tags=11%, list=0%, signal=11%
BYSTRYKH_HEMATOPOIESIS_STEM_CELL_AND_BRAIN_QTL_TRANS	173	0.27281	0.822579	0.957265	1	1	14705	tags=42%, list=25%, signal=56%
NAKAYAMA_SOFT_TISSUE_TUMORS_PCA2_DN	75	0.302629	0.822486	0.860616	1	1	7410	tags=27%, list=13%, signal=31%
SCHRAMM_INHBA_TARGETS_DN	23	0.376176	0.82213	0.749097	1	1	13557	tags=48%, list=23%, signal=62%
CERIBELLI_GENES_INACTIVE_AND_BOUND_BY_NFY	35	0.335269	0.822094	0.814882	1	1	12168	tags=40%, list=21%, signal=51%
LEE_LIVER_CANCER_MYC_E2F1_DN	62	0.309298	0.821211	0.819376	1	1	13297	tags=29%, list=23%, signal=38%
SAKAI_CHRONIC_HEPATITIS_VS_LIVER_CANCER_DN	35	0.338326	0.82105	0.767361	1	1	12513	tags=34%, list=21%, signal=44%
PID_IL2_PI3K_PATHWAY	34	0.343164	0.820916	0.776224	1	1	11989	tags=29%, list=21%, signal=37%
PID_HNF3B_PATHWAY	45	0.328248	0.820162	0.802365	1	1	13458	tags=31%, list=23%, signal=40%
FAELT_B_CLL_WITH_VH_REARRANGEMENTS_DN	46	0.324655	0.820137	0.841837	1	1	9017	tags=26%, list=15%, signal=31%
GROSS_HYPOXIA_VIA_HIF1A_DN	104	0.287839	0.819493	0.9	1	1	14289	tags=45%, list=25%, signal=60%
SIG_REGULATION_OF_THE_ACTIN_CYTOSKELETON_BY_RHO_GTPASES	34	0.336778	0.819017	0.783737	1	1	4566	tags=26%, list=8%, signal=29%
WANG_RESPONSE_TO_PACLITAXEL_VIA_MAPK8_DN	5	0.540345	0.818782	0.722222	1	1	8921	tags=40%, list=15%, signal=47%
BIOCARTA_MONOCYTE_PATHWAY	11	0.449759	0.818748	0.708791	1	1	2776	tags=18%, list=5%, signal=19%
ZHANG_RESPONSE_TO_CANTHARIDIN_DN	66	0.304801	0.818339	0.876238	1	1	3583	tags=17%, list=6%, signal=18%
RAY_TARGETS_OF_P210_BCR_ABL_FUSION_DN	16	0.387969	0.818108	0.740351	1	1	10244	tags=38%, list=18%, signal=45%
JOHANSSON_BRAIN_CANCER_EARLY_VS_LATE_DN	44	0.322821	0.817938	0.801406	1	1	8724	tags=27%, list=15%, signal=32%
NIKOLSKY_BREAST_CANCER_15Q26_AMPLICON	20	0.386396	0.817891	0.734622	1	1	12447	tags=50%, list=21%, signal=64%
REACTOME_SYNTHESIS_SECRETION_AND_INACTIVATION_OF_GLP1	17	0.396138	0.817388	0.749546	1	1	1879	tags=12%, list=3%, signal=12%
FIRESTEIN_PROLIFERATION	166	0.271715	0.816992	0.950156	1	1	11082	tags=32%, list=19%, signal=39%
LIU_CMYB_TARGETS_UP	158	0.271418	0.816985	0.953313	1	1	14202	tags=40%, list=24%, signal=53%
BIOCARTA_CALCINEURIN_PATHWAY	19	0.383044	0.815689	0.750449	1	1	10375	tags=42%, list=18%, signal=51%
ST_GAQ_PATHWAY	27	0.355495	0.815658	0.77911	1	1	3043	tags=19%, list=5%, signal=20%
SANA_TNF_SIGNALING_DN	86	0.291949	0.815387	0.911147	1	1	12219	tags=37%, list=21%, signal=47%
REACTOME_HIV_INFECTION	189	0.268169	0.815365	0.976366	1	1	13409	tags=34%, list=23%, signal=44%
XU_GH1_AUTOCRINE_TARGETS_DN	132	0.276426	0.815357	0.947994	1	1	11616	tags=30%, list=20%, signal=38%
NIKOLSKY_BREAST_CANCER_1Q21_AMPLICON	38	0.332714	0.815126	0.812825	1	1	4460	tags=16%, list=8%, signal=17%
LIU_SOX4_TARGETS_UP	126	0.276997	0.815072	0.942989	1	1	13616	tags=42%, list=23%, signal=55%
TESAR_ALK_TARGETS_EPISC_4D_UP	7	0.491964	0.8148	0.69697	1	1	4842	tags=43%, list=8%, signal=47%
LIANG_HEMATOPOIESIS_STEM_CELL_NUMBER_SMALL_VS_HUGE_UP	35	0.3335	0.814791	0.79322	1	1	13029	tags=43%, list=22%, signal=55%
GEISS_RESPONSE_TO_DSRNA_DN	15	0.406141	0.814657	0.723292	1	1	5168	tags=20%, list=9%, signal=22%
BIOCARTA_PPARA_PATHWAY	57	0.310868	0.814144	0.830565	1	1	13082	tags=39%, list=22%, signal=50%
PLASARI_TGFB1_TARGETS_1HR_UP	34	0.337863	0.813611	0.781915	1	1	10242	tags=35%, list=18%, signal=43%
FIGUEROA_AML_METHYLATION_CLUSTER_5_DN	47	0.318539	0.813449	0.828201	1	1	8984	tags=28%, list=15%, signal=33%
WAMUNYOKOLI_OVARIAN_CANCER_GRADES_1_2_DN	64	0.304969	0.813408	0.834725	1	1	12785	tags=41%, list=22%, signal=52%
PICCALUGA_ANGIOIMMUNOBLASTIC_LYMPHOMA_DN	127	0.276331	0.813406	0.940184	1	1	14722	tags=46%, list=25%, signal=61%
LEE_AGING_NEOCORTEX_DN	77	0.294744	0.813336	0.883969	1	1	11647	tags=31%, list=20%, signal=39%
CHEOK_RESPONSE_TO_MERCAPTOPURINE_DN	22	0.375437	0.813177	0.759863	1	1	6148	tags=23%, list=11%, signal=25%
LI_CYTIDINE_ANALOGS_CYCTOTOXICITY	13	0.413651	0.812816	0.727437	1	1	1389	tags=15%, list=2%, signal=16%
DARWICHE_PAPILLOMA_RISK_HIGH_VS_LOW_DN	30	0.347544	0.812759	0.786207	1	1	3564	tags=20%, list=6%, signal=21%
NIKOLSKY_BREAST_CANCER_1Q32_AMPLICON	12	0.420062	0.812335	0.723104	1	1	5497	tags=33%, list=9%, signal=37%
REACTOME_RECYCLING_OF_BILE_ACIDS_AND_SALTS	11	0.431568	0.812319	0.702555	1	1	3140	tags=27%, list=5%, signal=29%
XU_GH1_EXOGENOUS_TARGETS_UP	75	0.296152	0.812235	0.870759	1	1	10657	tags=35%, list=18%, signal=42%
REACTOME_PLC_BETA_MEDIATED_EVENTS	41	0.324548	0.812139	0.8391	1	1	13932	tags=49%, list=24%, signal=64%
CAFFAREL_RESPONSE_TO_THC_UP	33	0.336504	0.811836	0.79046	1	1	11546	tags=30%, list=20%, signal=38%
BHAT_ESR1_TARGETS_VIA_AKT1_DN	78	0.293186	0.811322	0.896497	1	1	10142	tags=33%, list=17%, signal=40%
APPIERTO_RESPONSE_TO_FENRETINIDE_UP	38	0.327807	0.811073	0.80102	1	1	13566	tags=32%, list=23%, signal=41%
BENPORATH_MYC_TARGETS_WITH_EBOX	225	0.261612	0.810855	0.991379	1	1	10518	tags=28%, list=18%, signal=34%
RICKMAN_HEAD_AND_NECK_CANCER_E	82	0.290959	0.809496	0.907087	1	1	12751	tags=37%, list=22%, signal=47%
HOFFMANN_PRE_BI_TO_LARGE_PRE_BII_LYMPHOCYTE_UP	36	0.334949	0.808955	0.793162	1	1	6967	tags=25%, list=12%, signal=28%
TURASHVILI_BREAST_LOBULAR_CARCINOMA_VS_LOBULAR_NORMAL_DN	74	0.294241	0.808449	0.884244	1	1	10862	tags=30%, list=19%, signal=37%
WEST_ADRENOCORTICAL_TUMOR_MARKERS_DN	20	0.374333	0.808097	0.756055	1	1	14622	tags=55%, list=25%, signal=73%
REACTOME_REGULATION_OF_MRNA_STABILITY_BY_PROTEINS_THAT_BIND_AU_RICH_ELEMENTS	82	0.290323	0.808072	0.923323	1	1	10347	tags=27%, list=18%, signal=33%
OUELLET_CULTURED_OVARIAN_CANCER_INVASIVE_VS_LMP_DN	32	0.337146	0.807457	0.838488	1	1	4283	tags=13%, list=7%, signal=13%
BOYLAN_MULTIPLE_MYELOMA_C_DN	54	0.307392	0.807249	0.865517	1	1	15606	tags=50%, list=27%, signal=68%
ZHAN_V1_LATE_DIFFERENTIATION_GENES_DN	14	0.408266	0.807211	0.747088	1	1	12832	tags=50%, list=22%, signal=64%
SHIN_B_CELL_LYMPHOMA_CLUSTER_1	13	0.416058	0.807126	0.719203	1	1	13068	tags=38%, list=22%, signal=50%
CHANGOLKAR_H2AFY_TARGETS_DN	36	0.329097	0.806871	0.821732	1	1	6107	tags=22%, list=10%, signal=25%
LIAN_LIPA_TARGETS_3M	57	0.306831	0.806314	0.864516	1	1	10473	tags=30%, list=18%, signal=36%
MYLLYKANGAS_AMPLIFICATION_HOT_SPOT_12	11	0.432459	0.805867	0.738404	1	1	1146	tags=18%, list=2%, signal=19%
DELASERNA_TARGETS_OF_MYOD_AND_SMARCA4	11	0.432497	0.805848	0.730483	1	1	9057	tags=45%, list=16%, signal=54%
DAIRKEE_TERT_TARGETS_DN	113	0.281127	0.805749	0.94704	1	1	13374	tags=39%, list=23%, signal=50%
STEIN_ESRRA_TARGETS_DN	96	0.284317	0.805599	0.937008	1	1	13212	tags=39%, list=23%, signal=50%
MATZUK_POSTIMPLANTATION_AND_POSTPARTUM	14	0.400398	0.805302	0.741472	1	1	11101	tags=43%, list=19%, signal=53%
FIGUEROA_AML_METHYLATION_CLUSTER_2_UP	51	0.305827	0.805229	0.875427	1	1	10462	tags=31%, list=18%, signal=38%
ELLWOOD_MYC_TARGETS_DN	37	0.336955	0.804993	0.828283	1	1	11790	tags=32%, list=20%, signal=41%
REACTOME_PTM_GAMMA_CARBOXYLATION_HYPUSINE_FORMATION_AND_ARYLSULFATASE_ACTIVATION	26	0.353174	0.804763	0.799342	1	1	11320	tags=38%, list=19%, signal=48%
BAKER_HEMATOPOESIS_STAT5_TARGETS	7	0.498249	0.804479	0.713028	1	1	12074	tags=43%, list=21%, signal=54%
VANOEVELEN_MYOGENESIS_SIN3A_TARGETS	205	0.259568	0.804249	1	1	1	12649	tags=28%, list=22%, signal=36%
KYNG_ENVIRONMENTAL_STRESS_RESPONSE_NOT_BY_UV_IN_OLD	24	0.363982	0.804198	0.772876	1	1	14624	tags=46%, list=25%, signal=61%
CHANDRAN_METASTASIS_UP	196	0.266001	0.803756	0.983704	1	1	13605	tags=33%, list=23%, signal=42%
MUNSHI_MULTIPLE_MYELOMA_DN	11	0.429303	0.803568	0.731317	1	1	6965	tags=18%, list=12%, signal=21%
PUJANA_BREAST_CANCER_WITH_BRCA1_MUTATED_DN	8	0.47046	0.803423	0.729204	1	1	12114	tags=50%, list=21%, signal=63%
SCHAEFFER_PROSTATE_DEVELOPMENT_AND_CANCER_BOX3	5	0.539664	0.803228	0.74552	1	1	14404	tags=80%, list=25%, signal=106%
SU_KIDNEY	15	0.395675	0.803213	0.745027	1	1	13913	tags=33%, list=24%, signal=44%
CHNG_MULTIPLE_MYELOMA_HYPERPLOID_DN	28	0.34338	0.80262	0.792321	1	1	11046	tags=32%, list=19%, signal=40%
CAFFAREL_RESPONSE_TO_THC_24HR_5_DN	54	0.30697	0.802358	0.859247	1	1	5421	tags=22%, list=9%, signal=24%
DELASERNA_MYOD_TARGETS_UP	85	0.290256	0.801981	0.919094	1	1	11586	tags=36%, list=20%, signal=45%
REACTOME_ION_TRANSPORT_BY_P_TYPE_ATPASES	33	0.337206	0.80172	0.811352	1	1	9679	tags=27%, list=17%, signal=33%
WANG_RESPONSE_TO_FORSKOLIN_DN	8	0.475049	0.801469	0.724907	1	1	9900	tags=50%, list=17%, signal=60%
REACTOME_PROTEOLYTIC_CLEAVAGE_OF_SNARE_COMPLEX_PROTEINS	16	0.388411	0.801355	0.756388	1	1	2375	tags=19%, list=4%, signal=20%
ST_GA13_PATHWAY	37	0.324675	0.801196	0.848696	1	1	4011	tags=19%, list=7%, signal=20%
FLECHNER_PBL_KIDNEY_TRANSPLANT_REJECTED_VS_OK_DN	50	0.309398	0.801052	0.846667	1	1	10543	tags=26%, list=18%, signal=32%
ONDER_CDH1_TARGETS_1_UP	134	0.271781	0.800963	0.975155	1	1	13716	tags=37%, list=24%, signal=48%
REACTOME_SIGNALING_BY_CONSTITUTIVELY_ACTIVE_EGFR	18	0.381027	0.800905	0.788831	1	1	15061	tags=50%, list=26%, signal=67%
STANHILL_HRAS_TRANSFROMATION_UP	8	0.467507	0.800888	0.744058	1	1	13505	tags=38%, list=23%, signal=49%
KOBAYASHI_RESPONSE_TO_ROMIDEPSIN	18	0.381846	0.800701	0.760141	1	1	5387	tags=22%, list=9%, signal=24%
SCHMAHL_PDGF_SIGNALING	9	0.454775	0.800283	0.743455	1	1	1046	tags=22%, list=2%, signal=23%
FINETTI_BREAST_CANCERS_KINOME_GRAY	15	0.402695	0.800276	0.732049	1	1	14204	tags=53%, list=24%, signal=71%
BIOCARTA_IL2_PATHWAY	22	0.363615	0.800049	0.787659	1	1	14073	tags=41%, list=24%, signal=54%
CHEBOTAEV_GR_TARGETS_UP	73	0.291943	0.799918	0.901173	1	1	11769	tags=27%, list=20%, signal=34%
MORI_PLASMA_CELL_DN	30	0.335677	0.799631	0.808772	1	1	4973	tags=23%, list=9%, signal=25%
BIOCARTA_IL2RB_PATHWAY	38	0.327244	0.799243	0.837563	1	1	13505	tags=45%, list=23%, signal=58%
SHEDDEN_LUNG_CANCER_GOOD_SURVIVAL_A4	188	0.262678	0.799203	0.995601	1	1	14861	tags=38%, list=26%, signal=51%
REACTOME_SIGNALING_BY_RHO_GTPASES	111	0.273628	0.798821	0.960938	1	1	5476	tags=19%, list=9%, signal=21%
TONKS_TARGETS_OF_RUNX1_RUNX1T1_FUSION_GRANULOCYTE_UP	52	0.313095	0.798806	0.84083	1	1	13445	tags=44%, list=23%, signal=57%
MALONEY_RESPONSE_TO_17AAG_UP	40	0.320713	0.798304	0.854975	1	1	9915	tags=25%, list=17%, signal=30%
TAVAZOIE_METASTASIS	102	0.279691	0.797959	0.93865	1	1	9100	tags=25%, list=16%, signal=30%
BIOCARTA_NGF_PATHWAY	18	0.383461	0.79775	0.761029	1	1	14742	tags=44%, list=25%, signal=60%
PID_THROMBIN_PAR1_PATHWAY	42	0.321233	0.797562	0.850329	1	1	11541	tags=40%, list=20%, signal=50%
REACTOME_SIGNALING_BY_FGFR_IN_DISEASE	122	0.271862	0.797552	0.968468	1	1	13932	tags=39%, list=24%, signal=52%
REACTOME_APOPTOTIC_CLEAVAGE_OF_CELLULAR_PROTEINS	37	0.328473	0.797219	0.840351	1	1	8967	tags=32%, list=15%, signal=38%
NIKOLSKY_BREAST_CANCER_8P12_P11_AMPLICON	47	0.310015	0.796477	0.871022	1	1	7665	tags=19%, list=13%, signal=22%
SCHAEFFER_PROSTATE_DEVELOPMENT_AND_CANCER_BOX5_DN	8	0.467012	0.796437	0.74552	1	1	315	tags=13%, list=1%, signal=13%
TURJANSKI_MAPK7_TARGETS	8	0.464741	0.79641	0.731123	1	1	13505	tags=75%, list=23%, signal=98%
KYNG_WERNER_SYNDROM_AND_NORMAL_AGING_DN	211	0.257511	0.795867	0.997167	1	1	13338	tags=32%, list=23%, signal=41%
MIKKELSEN_ES_HCP_WITH_H3K27ME3	40	0.318286	0.795179	0.866102	1	1	11504	tags=30%, list=20%, signal=37%
REACTOME_LIPID_DIGESTION_MOBILIZATION_AND_TRANSPORT	45	0.315411	0.794445	0.861111	1	1	13913	tags=44%, list=24%, signal=58%
STEINER_ERYTHROCYTE_MEMBRANE_GENES	14	0.398704	0.794385	0.767442	1	1	12006	tags=43%, list=21%, signal=54%
KEGG_ASCORBATE_AND_ALDARATE_METABOLISM	25	0.348677	0.794258	0.804124	1	1	3774	tags=12%, list=6%, signal=13%
KEGG_WNT_SIGNALING_PATHWAY	149	0.267348	0.794123	0.981073	1	1	15023	tags=45%, list=26%, signal=60%
CHANDRAN_METASTASIS_DN	285	0.250679	0.793687	0.998603	1	1	15327	tags=41%, list=26%, signal=55%
IVANOVA_HEMATOPOIESIS_INTERMEDIATE_PROGENITOR	136	0.269249	0.793636	0.991031	1	1	6095	tags=17%, list=10%, signal=19%
TOMLINS_PROSTATE_CANCER_DN	38	0.323653	0.793438	0.865546	1	1	10904	tags=37%, list=19%, signal=45%
IZADPANAH_STEM_CELL_ADIPOSE_VS_BONE_DN	103	0.275535	0.793338	0.969651	1	1	13008	tags=36%, list=22%, signal=46%
BIOCARTA_AMI_PATHWAY	20	0.367542	0.792806	0.796134	1	1	15071	tags=65%, list=26%, signal=88%
LASTOWSKA_NEUROBLASTOMA_COPY_NUMBER_UP	164	0.262196	0.792374	0.989313	1	1	14564	tags=39%, list=25%, signal=52%
IKEDA_MIR1_TARGETS_UP	53	0.307036	0.792259	0.874576	1	1	14732	tags=43%, list=25%, signal=58%
JAZAG_TGFB1_SIGNALING_VIA_SMAD4_UP	102	0.277826	0.792184	0.952381	1	1	13082	tags=31%, list=22%, signal=40%
LEE_LIVER_CANCER_ACOX1_DN	65	0.293237	0.792105	0.90604	1	1	14124	tags=35%, list=24%, signal=47%
MIKKELSEN_MEF_ICP_WITH_H3K4ME3_AND_H3K27ME3	37	0.322899	0.79208	0.879736	1	1	2301	tags=14%, list=4%, signal=14%
MARIADASON_REGULATED_BY_HISTONE_ACETYLATION_UP	74	0.290758	0.791814	0.91866	1	1	15017	tags=45%, list=26%, signal=60%
NIKOLSKY_MUTATED_AND_AMPLIFIED_IN_BREAST_CANCER	88	0.281605	0.791398	0.939245	1	1	14312	tags=34%, list=25%, signal=45%
REACTOME_INTRINSIC_PATHWAY_FOR_APOPTOSIS	29	0.3341	0.791163	0.843033	1	1	2197	tags=17%, list=4%, signal=18%
LUI_THYROID_CANCER_CLUSTER_1	50	0.303847	0.790184	0.880546	1	1	12334	tags=40%, list=21%, signal=51%
SA_G1_AND_S_PHASES	15	0.388804	0.789693	0.756993	1	1	12279	tags=40%, list=21%, signal=51%
VALK_AML_CLUSTER_1	27	0.345106	0.789363	0.827759	1	1	9649	tags=30%, list=17%, signal=36%
BIOCARTA_LONGEVITY_PATHWAY	15	0.396664	0.788681	0.82047	1	1	14742	tags=40%, list=25%, signal=54%
NAGY_PCAF_COMPONENTS_HUMAN	9	0.440971	0.78797	0.727273	1	1	5195	tags=22%, list=9%, signal=24%
REACTOME_DAG_AND_IP3_SIGNALING	30	0.332792	0.787935	0.833625	1	1	15184	tags=53%, list=26%, signal=72%
REACTOME_DOWNSTREAM_SIGNALING_OF_ACTIVATED_FGFR	96	0.279129	0.787688	0.947282	1	1	13932	tags=38%, list=24%, signal=49%
BIOCARTA_LYM_PATHWAY	10	0.439672	0.787419	0.765957	1	1	2776	tags=20%, list=5%, signal=21%
WILLIAMS_ESR2_TARGETS_UP	26	0.348117	0.787303	0.808874	1	1	5367	tags=27%, list=9%, signal=30%
ONO_AML1_TARGETS_DN	38	0.320396	0.787299	0.8688	1	1	9374	tags=29%, list=16%, signal=34%
ZHENG_RESPONSE_TO_ARSENITE_DN	17	0.378123	0.787286	0.79115	1	1	3804	tags=18%, list=7%, signal=19%
REACTOME_THE_ACTIVATION_OF_ARYLSULFATASES	12	0.413505	0.786134	0.761905	1	1	10001	tags=33%, list=17%, signal=40%
ZHOU_PANCREATIC_BETA_CELL	11	0.419833	0.785963	0.756184	1	1	5308	tags=27%, list=9%, signal=30%
REACTOME_SLBP_DEPENDENT_PROCESSING_OF_REPLICATION_DEPENDENT_HISTONE_PRE_MRNAS	11	0.428582	0.785582	0.787611	1	1	13352	tags=45%, list=23%, signal=59%
HAHTOLA_SEZARY_SYNDROM_DN	41	0.318353	0.785504	0.869637	1	1	4815	tags=17%, list=8%, signal=19%
LIU_LIVER_CANCER	34	0.33209	0.785031	0.83871	1	1	11757	tags=29%, list=20%, signal=37%
CHENG_RESPONSE_TO_NICKEL_ACETATE	43	0.314415	0.784908	0.862306	1	1	14001	tags=40%, list=24%, signal=52%
BUCKANOVICH_T_LYMPHOCYTE_HOMING_ON_TUMOR_DN	22	0.35501	0.784523	0.833916	1	1	6117	tags=27%, list=11%, signal=30%
REACTOME_SIGNALING_BY_FGFR1_MUTANTS	29	0.335951	0.784308	0.83821	1	1	8975	tags=24%, list=15%, signal=29%
ZHAN_MULTIPLE_MYELOMA_UP	60	0.299243	0.784194	0.9216	1	1	14347	tags=47%, list=25%, signal=62%
MOOTHA_PYR	8	0.460361	0.783615	0.787431	1	1	4860	tags=25%, list=8%, signal=27%
ROESSLER_LIVER_CANCER_METASTASIS_UP	102	0.274131	0.783435	0.968543	1	1	11394	tags=29%, list=20%, signal=37%
WANG_TARGETS_OF_MLL_CBP_FUSION_UP	43	0.310403	0.783318	0.880992	1	1	13972	tags=37%, list=24%, signal=49%
MATZUK_MALE_REPRODUCTION_SERTOLI	28	0.339458	0.783309	0.808099	1	1	11900	tags=39%, list=20%, signal=49%
BIOCARTA_GPCR_PATHWAY	35	0.323883	0.783287	0.863874	1	1	10464	tags=31%, list=18%, signal=38%
MYLLYKANGAS_AMPLIFICATION_HOT_SPOT_21	6	0.49736	0.783207	0.751434	1	1	9588	tags=50%, list=16%, signal=60%
REACTOME_GLUTAMATE_NEUROTRANSMITTER_RELEASE_CYCLE	15	0.38448	0.782369	0.804089	1	1	10634	tags=40%, list=18%, signal=49%
ABDULRAHMAN_KIDNEY_CANCER_VHL_DN	14	0.392068	0.782214	0.781915	1	1	16693	tags=64%, list=29%, signal=90%
REACTOME_ACYL_CHAIN_REMODELLING_OF_PE	21	0.354773	0.780961	0.838938	1	1	2304	tags=14%, list=4%, signal=15%
ZHAN_MULTIPLE_MYELOMA_CD1_AND_CD2_DN	46	0.301939	0.780104	0.913115	1	1	15496	tags=52%, list=27%, signal=71%
KEGG_VASCULAR_SMOOTH_MUSCLE_CONTRACTION	113	0.274397	0.77982	0.969697	1	1	15184	tags=36%, list=26%, signal=49%
MAYBURD_RESPONSE_TO_L663536_UP	29	0.333554	0.779756	0.818499	1	1	10996	tags=34%, list=19%, signal=42%
NIELSEN_LEIOMYOSARCOMA_DN	16	0.376397	0.77923	0.806071	1	1	14942	tags=56%, list=26%, signal=76%
KEGG_TRYPTOPHAN_METABOLISM	39	0.312535	0.777976	0.870607	1	1	6095	tags=21%, list=10%, signal=23%
REACTOME_HOST_INTERACTIONS_OF_HIV_FACTORS	121	0.269963	0.777924	0.97882	1	1	14661	tags=39%, list=25%, signal=52%
KEGG_GLYCINE_SERINE_AND_THREONINE_METABOLISM	31	0.325172	0.777787	0.868421	1	1	11366	tags=35%, list=20%, signal=44%
BROWN_MYELOID_CELL_DEVELOPMENT_DN	120	0.267581	0.777583	0.978261	1	1	11549	tags=26%, list=20%, signal=32%
SA_PROGRAMMED_CELL_DEATH	12	0.403488	0.777332	0.761302	1	1	2197	tags=25%, list=4%, signal=26%
REACTOME_POST_TRANSLATIONAL_PROTEIN_MODIFICATION	178	0.257545	0.777293	0.992701	1	1	13581	tags=35%, list=23%, signal=46%
BOYAULT_LIVER_CANCER_SUBCLASS_G12_UP	38	0.313787	0.777152	0.88	1	1	15787	tags=58%, list=27%, signal=79%
BREDEMEYER_RAG_SIGNALING_NOT_VIA_ATM_DN	56	0.293819	0.776947	0.9232	1	1	7185	tags=23%, list=12%, signal=26%
KONDO_COLON_CANCER_HCP_WITH_H3K27ME1	22	0.355229	0.776757	0.838596	1	1	3804	tags=18%, list=7%, signal=19%
PLASARI_TGFB1_SIGNALING_VIA_NFIC_1HR_UP	31	0.325974	0.776535	0.866554	1	1	5645	tags=29%, list=10%, signal=32%
GYORFFY_MITOXANTRONE_RESISTANCE	50	0.301183	0.776523	0.924915	1	1	10943	tags=34%, list=19%, signal=42%
CHEN_ETV5_TARGETS_SERTOLI	19	0.36263	0.77601	0.823529	1	1	13270	tags=32%, list=23%, signal=41%
REACTOME_OTHER_SEMAPHORIN_INTERACTIONS	15	0.38775	0.775655	0.783542	1	1	15014	tags=60%, list=26%, signal=81%
DUNNE_TARGETS_OF_AML1_MTG8_FUSION_UP	50	0.300144	0.775544	0.926496	1	1	15407	tags=44%, list=26%, signal=60%
LIU_SOX4_TARGETS_DN	292	0.245094	0.77456	1	1	1	15739	tags=42%, list=27%, signal=57%
SHIN_B_CELL_LYMPHOMA_CLUSTER_7	27	0.336073	0.774284	0.860269	1	1	14725	tags=59%, list=25%, signal=79%
RAMPON_ENRICHED_LEARNING_ENVIRONMENT_EARLY_DN	10	0.428019	0.774277	0.770909	1	1	8377	tags=30%, list=14%, signal=35%
MCGARVEY_SILENCED_BY_METHYLATION_IN_COLON_CANCER	41	0.308767	0.774242	0.885077	1	1	12759	tags=37%, list=22%, signal=47%
ZHAN_VARIABLE_EARLY_DIFFERENTIATION_GENES_DN	29	0.331119	0.774126	0.866894	1	1	4891	tags=24%, list=8%, signal=26%
GAUSSMANN_MLL_AF4_FUSION_TARGETS_A_DN	87	0.278555	0.773095	0.962205	1	1	14978	tags=47%, list=26%, signal=63%
LU_AGING_BRAIN_DN	146	0.257284	0.772747	0.996942	1	1	13906	tags=36%, list=24%, signal=48%
BIOCARTA_GABA_PATHWAY	10	0.425285	0.771915	0.770758	1	1	7422	tags=20%, list=13%, signal=23%
MATZUK_EMBRYONIC_GERM_CELL	19	0.367586	0.771729	0.822807	1	1	11301	tags=37%, list=19%, signal=46%
GENTILE_UV_RESPONSE_CLUSTER_D4	54	0.297534	0.771586	0.922428	1	1	14114	tags=54%, list=24%, signal=71%
KORKOLA_CHORIOCARCINOMA_DN	11	0.416226	0.771216	0.744718	1	1	4919	tags=27%, list=8%, signal=30%
MENSSEN_MYC_TARGETS	51	0.292332	0.770627	0.937182	1	1	9130	tags=25%, list=16%, signal=30%
SAKAI_TUMOR_INFILTRATING_MONOCYTES_DN	80	0.279743	0.769542	0.968386	1	1	14603	tags=43%, list=25%, signal=57%
REACTOME_FRS2_MEDIATED_CASCADE	36	0.316497	0.769045	0.868825	1	1	9916	tags=28%, list=17%, signal=33%
KORKOLA_CORRELATED_WITH_POU5F1	33	0.323984	0.768903	0.866894	1	1	15011	tags=45%, list=26%, signal=61%
CHESLER_BRAIN_HIGHEST_EXPRESSION	37	0.316872	0.768755	0.887153	1	1	5837	tags=24%, list=10%, signal=27%
REACTOME_FGFR2C_LIGAND_BINDING_AND_ACTIVATION	12	0.409435	0.768733	0.789091	1	1	8337	tags=25%, list=14%, signal=29%
SHIPP_DLBCL_VS_FOLLICULAR_LYMPHOMA_DN	43	0.304108	0.767887	0.911565	1	1	15552	tags=44%, list=27%, signal=60%
POMEROY_MEDULLOBLASTOMA_PROGNOSIS_DN	42	0.301298	0.767649	0.920354	1	1	4281	tags=19%, list=7%, signal=21%
LIU_CMYB_TARGETS_DN	7	0.466766	0.767603	0.788809	1	1	5791	tags=29%, list=10%, signal=32%
SCHLINGEMANN_SKIN_CARCINOGENESIS_TPA_DN	27	0.334621	0.766763	0.844595	1	1	7690	tags=26%, list=13%, signal=30%
REACTOME_RNA_POL_III_TRANSCRIPTION	33	0.321037	0.766413	0.871499	1	1	10764	tags=33%, list=18%, signal=41%
MCCLUNG_COCAIN_REWARD_4WK	72	0.283143	0.766237	0.944186	1	1	8553	tags=25%, list=15%, signal=29%
STAMBOLSKY_BOUND_BY_MUTATED_TP53	15	0.38585	0.766138	0.817708	1	1	10341	tags=40%, list=18%, signal=49%
BAKKER_FOXO3_TARGETS_UP	56	0.291996	0.765888	0.935216	1	1	13121	tags=36%, list=23%, signal=46%
SPIELMAN_LYMPHOBLAST_EUROPEAN_VS_ASIAN_2FC_UP	12	0.399516	0.765758	0.806738	1	1	4354	tags=25%, list=7%, signal=27%
VISALA_RESPONSE_TO_HEAT_SHOCK_AND_AGING_DN	14	0.385506	0.76568	0.810858	1	1	12623	tags=43%, list=22%, signal=55%
WEBER_METHYLATED_HCP_IN_FIBROBLAST_DN	42	0.305424	0.765678	0.90678	1	1	12163	tags=29%, list=21%, signal=36%
KYNG_ENVIRONMENTAL_STRESS_RESPONSE_NOT_BY_4NQO_IN_OLD	13	0.390349	0.765675	0.788497	1	1	13554	tags=38%, list=23%, signal=50%
CHEN_HOXA5_TARGETS_6HR_UP	9	0.427831	0.765355	0.776952	1	1	5185	tags=33%, list=9%, signal=37%
OHM_EMBRYONIC_CARCINOMA_DN	8	0.441875	0.764203	0.77305	1	1	669	tags=13%, list=1%, signal=13%
PID_RETINOIC_ACID_PATHWAY	30	0.323877	0.763853	0.865749	1	1	14595	tags=53%, list=25%, signal=71%
NIKOLSKY_BREAST_CANCER_17P11_AMPLICON	10	0.423072	0.763606	0.778828	1	1	11098	tags=50%, list=19%, signal=62%
CHIANG_LIVER_CANCER_SUBCLASS_INTERFERON_DN	45	0.302222	0.762864	0.897822	1	1	14415	tags=51%, list=25%, signal=68%
PID_THROMBIN_PAR4_PATHWAY	15	0.380037	0.761936	0.816112	1	1	11496	tags=47%, list=20%, signal=58%
HOOI_ST7_TARGETS_DN	110	0.264404	0.761651	0.998473	1	1	5743	tags=17%, list=10%, signal=19%
KANG_FLUOROURACIL_RESISTANCE_UP	21	0.349972	0.761234	0.830389	1	1	4159	tags=24%, list=7%, signal=26%
HOLLEMAN_DAUNORUBICIN_ALL_UP	7	0.460292	0.759863	0.779026	1	1	15821	tags=43%, list=27%, signal=59%
MARIADASON_REGULATED_BY_HISTONE_ACETYLATION_DN	49	0.298999	0.759688	0.924959	1	1	13223	tags=43%, list=23%, signal=55%
REACTOME_SIGNALING_BY_BMP	22	0.34868	0.759637	0.844974	1	1	13115	tags=45%, list=23%, signal=59%
TURASHVILI_BREAST_NORMAL_DUCTAL_VS_LOBULAR_DN	7	0.471011	0.758189	0.788603	1	1	3277	tags=29%, list=6%, signal=30%
KYNG_DNA_DAMAGE_BY_GAMMA_RADIATION	79	0.274669	0.757902	0.97005	1	1	13784	tags=38%, list=24%, signal=50%
CROMER_TUMORIGENESIS_DN	51	0.290366	0.757696	0.94816	1	1	4885	tags=20%, list=8%, signal=21%
HAHTOLA_MYCOSIS_FUNGOIDES_SKIN_DN	26	0.329959	0.75756	0.879457	1	1	3095	tags=19%, list=5%, signal=20%
REACTOME_REGULATORY_RNA_PATHWAYS	21	0.346102	0.757025	0.856392	1	1	12800	tags=43%, list=22%, signal=55%
ZHANG_GATA6_TARGETS_UP	15	0.375502	0.756044	0.826493	1	1	10070	tags=40%, list=17%, signal=48%
LEE_LIVER_CANCER_MYC_UP	53	0.290991	0.75549	0.948845	1	1	6007	tags=21%, list=10%, signal=23%
MYLLYKANGAS_AMPLIFICATION_HOT_SPOT_17	19	0.350477	0.755422	0.833333	1	1	14015	tags=47%, list=24%, signal=62%
SEIDEN_ONCOGENESIS_BY_MET	83	0.272392	0.755386	0.980231	1	1	13257	tags=36%, list=23%, signal=47%
LOPEZ_MESOTHELIOMA_SURVIVAL_WORST_VS_BEST_UP	12	0.395745	0.754601	0.832046	1	1	5358	tags=33%, list=9%, signal=37%
KLEIN_PRIMARY_EFFUSION_LYMPHOMA_DN	56	0.291077	0.754364	0.94898	1	1	8568	tags=25%, list=15%, signal=29%
BROWNE_HCMV_INFECTION_30MIN_UP	51	0.291175	0.754327	0.938742	1	1	10270	tags=29%, list=18%, signal=36%
SA_FAS_SIGNALING	9	0.424474	0.752748	0.785714	1	1	11159	tags=33%, list=19%, signal=41%
MARKS_HDAC_TARGETS_DN	15	0.375781	0.751978	0.853333	1	1	1310	tags=13%, list=2%, signal=14%
BIOCARTA_TRKA_PATHWAY	12	0.391563	0.751845	0.837545	1	1	9061	tags=33%, list=16%, signal=39%
SHIN_B_CELL_LYMPHOMA_CLUSTER_5	18	0.355463	0.751559	0.827523	1	1	13089	tags=33%, list=22%, signal=43%
NIKOLSKY_BREAST_CANCER_12Q13_Q21_AMPLICON	42	0.298309	0.750904	0.947723	1	1	14596	tags=40%, list=25%, signal=54%
BIOCARTA_DREAM_PATHWAY	14	0.381033	0.750872	0.818966	1	1	3376	tags=21%, list=6%, signal=23%
GEORGANTAS_HSC_MARKERS	65	0.281673	0.750854	0.976628	1	1	10969	tags=35%, list=19%, signal=44%
WEBER_METHYLATED_LCP_IN_SPERM_UP	15	0.37544	0.750767	0.829749	1	1	13218	tags=40%, list=23%, signal=52%
CHENG_IMPRINTED_BY_ESTRADIOL	101	0.263184	0.750169	0.995098	1	1	14842	tags=40%, list=25%, signal=53%
SHEPARD_CRUSH_AND_BURN_MUTANT_UP	184	0.247134	0.749778	1	1	1	13649	tags=34%, list=23%, signal=44%
WEBER_METHYLATED_IN_COLON_CANCER	17	0.360922	0.74973	0.878472	1	1	4543	tags=24%, list=8%, signal=26%
REACTOME_BOTULINUM_NEUROTOXICITY	18	0.358392	0.749596	0.827826	1	1	2375	tags=17%, list=4%, signal=17%
REACTOME_PI_3K_CASCADE	54	0.286571	0.748889	0.958064	1	1	11444	tags=28%, list=20%, signal=35%
REACTOME_HYALURONAN_METABOLISM	14	0.384137	0.74786	0.807207	1	1	9047	tags=43%, list=16%, signal=51%
DACOSTA_UV_RESPONSE_VIA_ERCC3_COMMON_UP	73	0.273346	0.747466	0.995025	1	1	13445	tags=37%, list=23%, signal=48%
IWANAGA_CARCINOGENESIS_BY_KRAS_DN	116	0.261645	0.747433	0.998423	1	1	14443	tags=41%, list=25%, signal=54%
SCHAEFFER_PROSTATE_DEVELOPMENT_AND_CANCER_BOX4_DN	32	0.315973	0.747055	0.905473	1	1	12631	tags=34%, list=22%, signal=44%
NAKAMURA_LUNG_CANCER_DIFFERENTIATION_MARKERS	13	0.385746	0.746637	0.845196	1	1	7768	tags=38%, list=13%, signal=44%
BIOCARTA_GH_PATHWAY	28	0.320175	0.746338	0.892174	1	1	14742	tags=43%, list=25%, signal=57%
DE_YY1_TARGETS_UP	19	0.352503	0.746269	0.86631	1	1	7502	tags=26%, list=13%, signal=30%
CHEOK_RESPONSE_TO_MERCAPTOPURINE_AND_LD_MTX_UP	10	0.407631	0.746115	0.812866	1	1	15550	tags=60%, list=27%, signal=82%
SMID_BREAST_CANCER_RELAPSE_IN_BRAIN_DN	79	0.270716	0.745859	0.987138	1	1	15216	tags=48%, list=26%, signal=65%
VANTVEER_BREAST_CANCER_METASTASIS_UP	53	0.284734	0.745678	0.952614	1	1	13427	tags=34%, list=23%, signal=44%
YIH_RESPONSE_TO_ARSENITE_C1	23	0.342192	0.745672	0.871134	1	1	9950	tags=35%, list=17%, signal=42%
ONGUSAHA_BRCA1_TARGETS_DN	14	0.374514	0.745455	0.836007	1	1	14443	tags=50%, list=25%, signal=66%
BIOCARTA_BARRESTIN_PATHWAY	10	0.403366	0.744986	0.810127	1	1	11541	tags=40%, list=20%, signal=50%
WELCH_GATA1_TARGETS	21	0.341274	0.743781	0.86535	1	1	11143	tags=38%, list=19%, signal=47%
BIOCARTA_IL5_PATHWAY	10	0.409391	0.743597	0.832452	1	1	2251	tags=20%, list=4%, signal=21%
KYNG_ENVIRONMENTAL_STRESS_RESPONSE_DN	19	0.341875	0.742466	0.87175	1	1	13554	tags=42%, list=23%, signal=55%
BIOCARTA_THELPER_PATHWAY	12	0.391239	0.742228	0.807273	1	1	9374	tags=33%, list=16%, signal=40%
CHUNG_BLISTER_CYTOTOXICITY_UP	125	0.253279	0.742206	1	1	1	14126	tags=34%, list=24%, signal=45%
CHEOK_RESPONSE_TO_MERCAPTOPURINE_AND_LD_MTX_DN	19	0.35069	0.741503	0.868132	1	1	7172	tags=26%, list=12%, signal=30%
REACTOME_CA_DEPENDENT_EVENTS	28	0.315463	0.73978	0.923759	1	1	13932	tags=46%, list=24%, signal=61%
CHEOK_RESPONSE_TO_HD_MTX_DN	23	0.337	0.738991	0.873288	1	1	14204	tags=52%, list=24%, signal=69%
WATANABE_ULCERATIVE_COLITIS_WITH_CANCER_UP	17	0.361854	0.738411	0.857645	1	1	15467	tags=59%, list=27%, signal=80%
LEIN_CEREBELLUM_MARKERS	80	0.268563	0.73835	0.984686	1	1	12595	tags=31%, list=22%, signal=40%
REACTOME_REGULATION_OF_INSULIN_SECRETION_BY_GLUCAGON_LIKE_PEPTIDE1	42	0.292226	0.737874	0.945614	1	1	15418	tags=48%, list=26%, signal=65%
MURAKAMI_UV_RESPONSE_6HR_DN	21	0.338709	0.737645	0.895189	1	1	9371	tags=29%, list=16%, signal=34%
COLIN_PILOCYTIC_ASTROCYTOMA_VS_GLIOBLASTOMA_UP	35	0.308642	0.736858	0.913669	1	1	6015	tags=17%, list=10%, signal=19%
DELASERNA_MYOD_TARGETS_DN	53	0.282629	0.736424	0.971284	1	1	4003	tags=13%, list=7%, signal=14%
ACOSTA_PROLIFERATION_INDEPENDENT_MYC_TARGETS_UP	75	0.265424	0.736124	0.990581	1	1	13896	tags=43%, list=24%, signal=56%
NABA_PROTEOGLYCANS	35	0.303395	0.735912	0.944444	1	1	11886	tags=34%, list=20%, signal=43%
BIOCARTA_SPPA_PATHWAY	22	0.333621	0.735821	0.89899	1	1	12996	tags=50%, list=22%, signal=64%
KEGG_RNA_POLYMERASE	29	0.318402	0.735303	0.909556	1	1	7184	tags=24%, list=12%, signal=28%
RAMASWAMY_METASTASIS_UP	63	0.276269	0.735274	0.985827	1	1	15422	tags=49%, list=26%, signal=67%
SHAFFER_IRF4_TARGETS_IN_ACTIVATED_DENDRITIC_CELL	61	0.278404	0.734507	0.969697	1	1	5774	tags=21%, list=10%, signal=24%
REACTOME_O_LINKED_GLYCOSYLATION_OF_MUCINS	51	0.285032	0.734083	0.968121	1	1	13442	tags=39%, list=23%, signal=51%
REACTOME_PI3K_CASCADE	68	0.27221	0.73367	0.984899	1	1	13243	tags=29%, list=23%, signal=38%
JOHANSSON_GLIOMAGENESIS_BY_PDGFB_DN	21	0.337289	0.733128	0.891709	1	1	2751	tags=14%, list=5%, signal=15%
STAMBOLSKY_RESPONSE_TO_VITAMIN_D3_DN	23	0.325102	0.732578	0.890017	1	1	13664	tags=43%, list=23%, signal=57%
REACTOME_METABOLISM_OF_PORPHYRINS	14	0.370854	0.731079	0.840741	1	1	5766	tags=21%, list=10%, signal=24%
BIOCARTA_LAIR_PATHWAY	16	0.358122	0.730714	0.877256	1	1	14622	tags=38%, list=25%, signal=50%
NAKAMURA_BRONCHIAL_AND_BRONCHIOLAR_EPITHELIA	6	0.467859	0.729117	0.846154	1	1	4885	tags=50%, list=8%, signal=55%
FONTAINE_THYROID_TUMOR_UNCERTAIN_MALIGNANCY_UP	33	0.301585	0.728885	0.9375	1	1	14642	tags=52%, list=25%, signal=69%
PUIFFE_INVASION_INHIBITED_BY_ASCITES_DN	138	0.246292	0.728633	1	1	1	16069	tags=44%, list=28%, signal=61%
REACTOME_BASE_FREE_SUGAR_PHOSPHATE_REMOVAL_VIA_THE_SINGLE_NUCLEOTIDE_REPLACEMENT_PATHWAY	10	0.409182	0.72854	0.839416	1	1	5941	tags=40%, list=10%, signal=45%
HEIDENBLAD_AMPLIFIED_IN_SOFT_TISSUE_CANCER	13	0.369795	0.727956	0.855379	1	1	11444	tags=46%, list=20%, signal=57%
REACTOME_FORMATION_OF_FIBRIN_CLOT_CLOTTING_CASCADE	32	0.306097	0.727669	0.937919	1	1	11320	tags=28%, list=19%, signal=35%
BIOCARTA_AKAP13_PATHWAY	12	0.388182	0.726594	0.869947	1	1	3376	tags=17%, list=6%, signal=18%
TERAMOTO_OPN_TARGETS_CLUSTER_8	8	0.420536	0.726528	0.840708	1	1	15469	tags=50%, list=27%, signal=68%
BIOCARTA_GATA3_PATHWAY	16	0.35628	0.725348	0.877917	1	1	9959	tags=38%, list=17%, signal=45%
BIOCARTA_EIF4_PATHWAY	24	0.325941	0.72504	0.918469	1	1	14742	tags=46%, list=25%, signal=61%
BILANGES_SERUM_SENSITIVE_GENES	87	0.259472	0.724998	0.998437	1	1	4348	tags=14%, list=7%, signal=15%
TRACEY_RESISTANCE_TO_IFNA2_DN	29	0.309227	0.724772	0.940375	1	1	5987	tags=28%, list=10%, signal=31%
ROY_WOUND_BLOOD_VESSEL_DN	21	0.329562	0.724096	0.923744	1	1	10866	tags=33%, list=19%, signal=41%
NAKAJIMA_MAST_CELL	45	0.285046	0.724039	0.970199	1	1	13939	tags=36%, list=24%, signal=47%
XU_AKT1_TARGETS_48HR	9	0.410322	0.723664	0.826165	1	1	1146	tags=22%, list=2%, signal=23%
BIOCARTA_LEPTIN_PATHWAY	11	0.381275	0.723095	0.852783	1	1	14515	tags=55%, list=25%, signal=73%
NAKAMURA_ADIPOGENESIS_EARLY_UP	59	0.2742	0.722462	0.985075	1	1	13568	tags=41%, list=23%, signal=53%
ZHAN_LATE_DIFFERENTIATION_GENES_DN	15	0.362151	0.722432	0.866545	1	1	13163	tags=53%, list=23%, signal=69%
BIOCARTA_IL3_PATHWAY	15	0.365514	0.722255	0.879371	1	1	8975	tags=33%, list=15%, signal=39%
FERREIRA_EWINGS_SARCOMA_UNSTABLE_VS_STABLE_DN	91	0.257584	0.722003	1	1	1	13229	tags=34%, list=23%, signal=44%
GHO_ATF5_TARGETS_DN	16	0.356494	0.72199	0.896552	1	1	14289	tags=50%, list=25%, signal=66%
BIOCARTA_PLCE_PATHWAY	12	0.376411	0.721552	0.870567	1	1	3484	tags=25%, list=6%, signal=27%
PID_SHP2_PATHWAY	57	0.277512	0.720428	0.979626	1	1	14742	tags=40%, list=25%, signal=54%
MIKKELSEN_ES_ICP_WITH_H3K27ME3	39	0.288536	0.719567	0.968067	1	1	11314	tags=23%, list=19%, signal=29%
CORRADETTI_MTOR_PATHWAY_REGULATORS_DN	6	0.465652	0.719284	0.840142	1	1	1064	tags=17%, list=2%, signal=17%
ST_ADRENERGIC	36	0.29185	0.718199	0.978224	1	1	10557	tags=28%, list=18%, signal=34%
WUNDER_INFLAMMATORY_RESPONSE_AND_CHOLESTEROL_DN	11	0.386892	0.717671	0.858156	1	1	2742	tags=18%, list=5%, signal=19%
REACTOME_INSULIN_SYNTHESIS_AND_PROCESSING	19	0.336796	0.717231	0.895683	1	1	1879	tags=16%, list=3%, signal=16%
DARWICHE_PAPILLOMA_RISK_HIGH_VS_LOW_UP	6	0.455899	0.717161	0.814079	1	1	10812	tags=33%, list=19%, signal=41%
CASTELLANO_HRAS_AND_NRAS_TARGETS_DN	8	0.421554	0.71694	0.829749	1	1	9147	tags=38%, list=16%, signal=44%
MANTOVANI_VIRAL_GPCR_SIGNALING_UP	82	0.261715	0.716766	0.99687	1	1	9066	tags=22%, list=16%, signal=26%
WEBER_METHYLATED_HCP_IN_SPERM_UP	20	0.339502	0.716686	0.908127	1	1	10628	tags=25%, list=18%, signal=31%
MACLACHLAN_BRCA1_TARGETS_UP	21	0.325958	0.716333	0.908778	1	1	10518	tags=43%, list=18%, signal=52%
KEGG_REGULATION_OF_AUTOPHAGY	34	0.297708	0.714503	0.952862	1	1	8845	tags=21%, list=15%, signal=24%
LIN_MELANOMA_COPY_NUMBER_DN	38	0.292112	0.714206	0.970486	1	1	14493	tags=39%, list=25%, signal=53%
REACTOME_SYNTHESIS_OF_PA	25	0.317344	0.712244	0.918715	1	1	3326	tags=12%, list=6%, signal=13%
HEIDENBLAD_AMPLICON_8Q24_DN	44	0.285277	0.712194	0.959799	1	1	4381	tags=16%, list=8%, signal=17%
PID_P38_MKK3_6PATHWAY	26	0.312278	0.711057	0.938811	1	1	5187	tags=23%, list=9%, signal=25%
PID_ALK1_PATHWAY	26	0.312587	0.711054	0.951724	1	1	13770	tags=54%, list=24%, signal=71%
REACTOME_DESTABILIZATION_OF_MRNA_BY_KSRP	17	0.343713	0.710714	0.905188	1	1	10347	tags=35%, list=18%, signal=43%
LANDIS_ERBB2_BREAST_PRENEOPLASTIC_DN	53	0.269262	0.710673	0.995058	1	1	10274	tags=25%, list=18%, signal=30%
WANG_LSD1_TARGETS_DN	38	0.287544	0.710519	0.981132	1	1	10634	tags=32%, list=18%, signal=39%
NIKOLSKY_OVERCONNECTED_IN_BREAST_CANCER	22	0.322257	0.710282	0.907376	1	1	8159	tags=27%, list=14%, signal=32%
VARELA_ZMPSTE24_TARGETS_DN	36	0.294133	0.710275	0.970486	1	1	15419	tags=36%, list=26%, signal=49%
WAKABAYASHI_ADIPOGENESIS_PPARG_BOUND_36HR	28	0.309409	0.710025	0.954704	1	1	14608	tags=54%, list=25%, signal=71%
NIELSEN_LEIOMYOSARCOMA_CNN1_UP	18	0.338343	0.709939	0.891844	1	1	4128	tags=22%, list=7%, signal=24%
REACTOME_GLUCURONIDATION	18	0.335748	0.709669	0.912249	1	1	16187	tags=50%, list=28%, signal=69%
HASLINGER_B_CLL_WITH_11Q23_DELETION	22	0.322931	0.70924	0.918149	1	1	15807	tags=50%, list=27%, signal=69%
BOYERINAS_ONCOFETAL_TARGETS_OF_LET7A1	12	0.366405	0.708534	0.874307	1	1	12916	tags=50%, list=22%, signal=64%
GENTILE_UV_RESPONSE_CLUSTER_D2	40	0.287359	0.70681	0.97747	1	1	11716	tags=35%, list=20%, signal=44%
MOTAMED_RESPONSE_TO_ANDROGEN_DN	5	0.479171	0.706701	0.806142	1	1	4612	tags=40%, list=8%, signal=43%
GRANDVAUX_IRF3_TARGETS_DN	19	0.332439	0.705368	0.897133	1	1	6837	tags=26%, list=12%, signal=30%
BIOCARTA_PTEN_PATHWAY	18	0.335576	0.705326	0.922547	1	1	5504	tags=17%, list=9%, signal=18%
LIU_TOPBP1_TARGETS	15	0.349712	0.704561	0.893578	1	1	669	tags=13%, list=1%, signal=13%
ONO_AML1_TARGETS_UP	24	0.317465	0.704374	0.930605	1	1	11896	tags=29%, list=20%, signal=37%
LEE_CALORIE_RESTRICTION_MUSCLE_DN	51	0.273875	0.703522	0.986799	1	1	14943	tags=37%, list=26%, signal=50%
ENGELMANN_CANCER_PROGENITORS_UP	46	0.276528	0.703157	0.986532	1	1	14642	tags=33%, list=25%, signal=44%
WU_HBX_TARGETS_2_UP	21	0.317861	0.702936	0.940455	1	1	4625	tags=14%, list=8%, signal=16%
VANHARANTA_UTERINE_FIBROID_WITH_7Q_DELETION_DN	36	0.282002	0.702677	0.981636	1	1	15542	tags=53%, list=27%, signal=72%
BIOCARTA_AKT_PATHWAY	22	0.314669	0.702652	0.937722	1	1	14781	tags=45%, list=25%, signal=61%
MCBRYAN_TERMINAL_END_BUD_UP	12	0.367461	0.702505	0.868705	1	1	4571	tags=33%, list=8%, signal=36%
KUWANO_RNA_STABILIZED_BY_NO	7	0.428336	0.702429	0.850553	1	1	740	tags=14%, list=1%, signal=14%
SUZUKI_RESPONSE_TO_TSA_AND_DECITABINE_1A	20	0.323764	0.70236	0.928826	1	1	8981	tags=25%, list=15%, signal=30%
MYLLYKANGAS_AMPLIFICATION_HOT_SPOT_16	9	0.40008	0.702133	0.84396	1	1	8651	tags=33%, list=15%, signal=39%
BIOCARTA_AGPCR_PATHWAY	13	0.36097	0.701483	0.892226	1	1	3484	tags=23%, list=6%, signal=25%
PID_PI3KCI_AKT_PATHWAY	35	0.29018	0.701105	0.970346	1	1	4011	tags=17%, list=7%, signal=18%
MAEKAWA_ATF2_TARGETS	24	0.310388	0.701052	0.939286	1	1	12027	tags=42%, list=21%, signal=52%
LE_NEURONAL_DIFFERENTIATION_UP	17	0.337507	0.700529	0.934974	1	1	11715	tags=41%, list=20%, signal=52%
REACTOME_PI3K_AKT_ACTIVATION	36	0.284471	0.700279	0.977193	1	1	4926	tags=17%, list=8%, signal=18%
PID_ATF2_PATHWAY	58	0.263207	0.699561	0.995122	1	1	14756	tags=40%, list=25%, signal=53%
CHEMELLO_SOLEUS_VS_EDL_MYOFIBERS_DN	19	0.324732	0.698801	0.933913	1	1	10239	tags=32%, list=18%, signal=38%
BIOCARTA_PML_PATHWAY	17	0.33912	0.698661	0.907826	1	1	8043	tags=18%, list=14%, signal=20%
TERAO_AOX4_TARGETS_SKIN_UP	36	0.283917	0.698562	0.980456	1	1	16643	tags=61%, list=29%, signal=86%
PID_EPO_PATHWAY	34	0.287275	0.698444	0.972077	1	1	12593	tags=35%, list=22%, signal=45%
GUILLAUMOND_KLF10_TARGETS_UP	49	0.272302	0.698389	0.9866	1	1	11051	tags=27%, list=19%, signal=33%
REACTOME_APC_C_CDC20_MEDIATED_DEGRADATION_OF_MITOTIC_PROTEINS	66	0.256078	0.698194	0.998352	1	1	13244	tags=33%, list=23%, signal=43%
GAUSSMANN_MLL_AF4_FUSION_TARGETS_G_DN	31	0.296374	0.697767	0.967914	1	1	14822	tags=48%, list=25%, signal=65%
REACTOME_APC_C_CDH1_MEDIATED_DEGRADATION_OF_CDC20_AND_OTHER_APC_C_CDH1_TARGETED_PROTEINS_IN_LATE_MITOSIS_EARLY_G1	65	0.257938	0.697761	0.996758	1	1	13244	tags=32%, list=23%, signal=42%
GROSS_HYPOXIA_VIA_HIF1A_UP	75	0.254123	0.697066	0.998442	1	1	12916	tags=36%, list=22%, signal=46%
REACTOME_MRNA_SPLICING_MINOR_PATHWAY	41	0.278019	0.694874	0.975439	1	1	14262	tags=41%, list=25%, signal=55%
REACTOME_MRNA_DECAY_BY_3_TO_5_EXORIBONUCLEASE	11	0.366911	0.694527	0.863971	1	1	10347	tags=36%, list=18%, signal=44%
BERTUCCI_INVASIVE_CARCINOMA_DUCTAL_VS_LOBULAR_UP	22	0.322222	0.694004	0.931532	1	1	4459	tags=18%, list=8%, signal=20%
KEGG_ARACHIDONIC_ACID_METABOLISM	58	0.263616	0.693125	0.993506	1	1	14872	tags=40%, list=26%, signal=53%
MUELLER_COMMON_TARGETS_OF_AML_FUSIONS_DN	29	0.299638	0.692736	0.963731	1	1	3130	tags=17%, list=5%, signal=18%
REACTOME_IL_7_SIGNALING	11	0.37445	0.692692	0.873043	1	1	12214	tags=45%, list=21%, signal=58%
TURASHVILI_BREAST_NORMAL_DUCTAL_VS_LOBULAR_UP	61	0.261211	0.692565	0.998336	1	1	15582	tags=54%, list=27%, signal=74%
BIOCARTA_LECTIN_PATHWAY	12	0.366099	0.692018	0.905526	1	1	4073	tags=25%, list=7%, signal=27%
REACTOME_PKA_MEDIATED_PHOSPHORYLATION_OF_CREB	17	0.33791	0.691809	0.922689	1	1	5606	tags=24%, list=10%, signal=26%
OHM_EMBRYONIC_CARCINOMA_UP	6	0.437765	0.691506	0.846293	1	1	1146	tags=17%, list=2%, signal=17%
BIOCARTA_MYOSIN_PATHWAY	31	0.292571	0.690787	0.963668	1	1	11541	tags=35%, list=20%, signal=44%
ZHAN_MULTIPLE_MYELOMA_MS_DN	39	0.28021	0.689116	0.991625	1	1	11205	tags=28%, list=19%, signal=35%
RUAN_RESPONSE_TO_TROGLITAZONE_DN	19	0.321149	0.688113	0.928444	1	1	1219	tags=11%, list=2%, signal=11%
GAUSSMANN_MLL_AF4_FUSION_TARGETS_B_DN	8	0.403958	0.687749	0.891743	1	1	14069	tags=63%, list=24%, signal=82%
SETLUR_PROSTATE_CANCER_TMPRSS2_ERG_FUSION_DN	20	0.320872	0.687552	0.939935	1	1	8291	tags=30%, list=14%, signal=35%
JAZAERI_BREAST_CANCER_BRCA1_VS_BRCA2_UP	47	0.270582	0.687435	0.998325	1	1	5959	tags=21%, list=10%, signal=24%
NIKOLSKY_BREAST_CANCER_20Q11_AMPLICON	28	0.297821	0.687077	0.962898	1	1	10886	tags=36%, list=19%, signal=44%
PID_ERBB4_PATHWAY	38	0.284726	0.686917	0.980861	1	1	9787	tags=34%, list=17%, signal=41%
KORKOLA_CHORIOCARCINOMA	6	0.432564	0.686749	0.858182	1	1	5137	tags=17%, list=9%, signal=18%
MYLLYKANGAS_AMPLIFICATION_HOT_SPOT_24	13	0.351374	0.686542	0.91115	1	1	11437	tags=46%, list=20%, signal=57%
REACTOME_RAP1_SIGNALLING	16	0.341052	0.686532	0.926335	1	1	12018	tags=31%, list=21%, signal=39%
REACTOME_PLATELET_CALCIUM_HOMEOSTASIS	16	0.333243	0.686437	0.941499	1	1	5274	tags=19%, list=9%, signal=21%
GERHOLD_RESPONSE_TO_TZD_UP	6	0.429739	0.686279	0.831793	1	1	4956	tags=33%, list=9%, signal=36%
FIRESTEIN_CTNNB1_PATHWAY_AND_PROLIFERATION	8	0.399687	0.686191	0.884404	1	1	4248	tags=25%, list=7%, signal=27%
GALIE_TUMOR_STEMNESS_GENES	6	0.432803	0.68568	0.847145	1	1	17147	tags=67%, list=29%, signal=94%
PID_ERB_GENOMIC_PATHWAY	15	0.338368	0.68546	0.916667	1	1	4046	tags=20%, list=7%, signal=21%
REACTOME_RNA_POL_II_TRANSCRIPTION_PRE_INITIATION_AND_PROMOTER_OPENING	40	0.280495	0.684964	0.977586	1	1	13241	tags=35%, list=23%, signal=45%
RIZ_ERYTHROID_DIFFERENTIATION_APOBEC2	25	0.300567	0.684701	0.959484	1	1	8159	tags=28%, list=14%, signal=33%
FERRANDO_TAL1_NEIGHBORS	21	0.306169	0.683839	0.95053	1	1	11545	tags=38%, list=20%, signal=48%
KUROKAWA_LIVER_CANCER_CHEMOTHERAPY_DN	38	0.281737	0.683459	0.987654	1	1	3375	tags=13%, list=6%, signal=14%
PID_RANBP2_PATHWAY	11	0.363994	0.683353	0.912343	1	1	1711	tags=18%, list=3%, signal=19%
WATANABE_ULCERATIVE_COLITIS_WITH_CANCER_DN	14	0.346565	0.682988	0.923894	1	1	8795	tags=36%, list=15%, signal=42%
MARTINELLI_IMMATURE_NEUTROPHIL_UP	11	0.367425	0.682598	0.909565	1	1	6007	tags=18%, list=10%, signal=20%
AMIT_EGF_RESPONSE_60_MCF10A	36	0.280999	0.682525	0.979866	1	1	11910	tags=33%, list=20%, signal=42%
REACTOME_TRAFFICKING_OF_GLUR2_CONTAINING_AMPA_RECEPTORS	15	0.337606	0.68199	0.923875	1	1	10524	tags=40%, list=18%, signal=49%
BRUNEAU_SEPTATION_VENTRICULAR	10	0.378257	0.681789	0.877224	1	1	12096	tags=20%, list=21%, signal=25%
YEMELYANOV_GR_TARGETS_DN	10	0.367419	0.681368	0.901961	1	1	5185	tags=30%, list=9%, signal=33%
GUENTHER_GROWTH_SPHERICAL_VS_ADHERENT_UP	17	0.327532	0.680464	0.939245	1	1	5625	tags=12%, list=10%, signal=13%
SCHUHMACHER_MYC_TARGETS_UP	77	0.247395	0.680338	1	1	1	15430	tags=43%, list=27%, signal=58%
KEGG_GLYCOSPHINGOLIPID_BIOSYNTHESIS_GANGLIO_SERIES	15	0.341245	0.679593	0.931217	1	1	11086	tags=40%, list=19%, signal=49%
BIOCARTA_GCR_PATHWAY	20	0.316163	0.679051	0.953405	1	1	3484	tags=15%, list=6%, signal=16%
TAKAYAMA_BOUND_BY_AR	10	0.373153	0.678841	0.900524	1	1	12585	tags=40%, list=22%, signal=51%
SIMBULAN_UV_RESPONSE_NORMAL_UP	8	0.398373	0.678783	0.873077	1	1	327	tags=13%, list=1%, signal=13%
BIOCARTA_CCR5_PATHWAY	18	0.321808	0.677444	0.960503	1	1	13932	tags=39%, list=24%, signal=51%
NUMATA_CSF3_SIGNALING_VIA_STAT3	22	0.310848	0.676344	0.951134	1	1	15761	tags=59%, list=27%, signal=81%
YAO_TEMPORAL_RESPONSE_TO_PROGESTERONE_CLUSTER_8	46	0.264174	0.675939	0.993289	1	1	15569	tags=50%, list=27%, signal=68%
KEGG_RETINOL_METABOLISM	63	0.257091	0.675916	1	1	1	14075	tags=33%, list=24%, signal=44%
ZHOU_PANCREATIC_EXOCRINE_PROGENITOR	11	0.35157	0.675617	0.916968	1	1	13554	tags=45%, list=23%, signal=59%
MARSON_FOXP3_CORE_DIRECT_TARGETS	19	0.318142	0.675336	0.945155	1	1	11839	tags=37%, list=20%, signal=46%
KYNG_RESPONSE_TO_H2O2_VIA_ERCC6	16	0.33355	0.674873	0.914089	1	1	4909	tags=25%, list=8%, signal=27%
WU_HBX_TARGETS_3_DN	13	0.342778	0.673855	0.934046	1	1	13983	tags=54%, list=24%, signal=71%
CROONQUIST_STROMAL_STIMULATION_DN	12	0.352701	0.671431	0.923744	1	1	13674	tags=42%, list=23%, signal=54%
YANG_MUC2_TARGETS_DUODENUM_6MO_DN	21	0.304091	0.670973	0.969697	1	1	15626	tags=43%, list=27%, signal=59%
VICENT_METASTASIS_UP	13	0.348079	0.670474	0.924771	1	1	13106	tags=46%, list=23%, signal=60%
BIOCARTA_HDAC_PATHWAY	29	0.28859	0.670261	0.982759	1	1	14742	tags=48%, list=25%, signal=65%
REACTOME_ACYL_CHAIN_REMODELLING_OF_PI	15	0.335921	0.668578	0.934122	1	1	2304	tags=13%, list=4%, signal=14%
YIH_RESPONSE_TO_ARSENITE_C4	17	0.319913	0.66786	0.953982	1	1	12566	tags=29%, list=22%, signal=37%
BIOCARTA_ERK5_PATHWAY	17	0.318795	0.66687	0.94148	1	1	14742	tags=41%, list=25%, signal=55%
LIU_CDX2_TARGETS_DN	8	0.387938	0.665985	0.904587	1	1	8091	tags=25%, list=14%, signal=29%
BARRIER_CANCER_RELAPSE_TUMOR_SAMPLE_DN	10	0.365095	0.66531	0.931532	1	1	1228	tags=10%, list=2%, signal=10%
PID_NEPHRIN_NEPH1_PATHWAY	30	0.284689	0.665262	0.978495	1	1	11914	tags=33%, list=20%, signal=42%
BIOCARTA_NKCELLS_PATHWAY	20	0.30683	0.665196	0.961806	1	1	14742	tags=40%, list=25%, signal=54%
MIDORIKAWA_AMPLIFIED_IN_LIVER_CANCER	51	0.255312	0.664389	1	1	1	15186	tags=41%, list=26%, signal=56%
HANN_RESISTANCE_TO_BCL2_INHIBITOR_UP	34	0.273377	0.664212	0.991857	1	1	13690	tags=41%, list=24%, signal=54%
REACTOME_IONOTROPIC_ACTIVITY_OF_KAINATE_RECEPTORS	11	0.36109	0.663613	0.910256	1	1	14412	tags=45%, list=25%, signal=60%
OXFORD_RALA_TARGETS_DN	9	0.384789	0.661477	0.899621	1	1	248	tags=11%, list=0%, signal=11%
DORN_ADENOVIRUS_INFECTION_48HR_UP	14	0.331421	0.660647	0.941799	1	1	8956	tags=43%, list=15%, signal=51%
ST_PAC1_RECEPTOR_PATHWAY	7	0.391558	0.659448	0.884191	1	1	2248	tags=14%, list=4%, signal=15%
ABE_VEGFA_TARGETS	18	0.312431	0.659416	0.94359	1	1	6837	tags=28%, list=12%, signal=31%
REACTOME_ROLE_OF_SECOND_MESSENGERS_IN_NETRIN1_SIGNALING	9	0.374378	0.658892	0.892086	1	1	690	tags=11%, list=1%, signal=11%
HEIDENBLAD_AMPLICON_12P11_12_DN	23	0.293852	0.658469	0.977778	1	1	11104	tags=30%, list=19%, signal=38%
REACTOME_CGMP_EFFECTS	19	0.313746	0.658442	0.958834	1	1	12711	tags=37%, list=22%, signal=47%
KAMIKUBO_MYELOID_MN1_NETWORK	19	0.309294	0.657311	0.953488	1	1	8923	tags=37%, list=15%, signal=43%
REACTOME_ADENYLATE_CYCLASE_INHIBITORY_PATHWAY	13	0.33722	0.657185	0.935829	1	1	5606	tags=31%, list=10%, signal=34%
REACTOME_PROLACTIN_RECEPTOR_SIGNALING	14	0.3338	0.656744	0.937943	1	1	8975	tags=29%, list=15%, signal=34%
BROWNE_HCMV_INFECTION_2HR_UP	36	0.273223	0.65638	0.991694	1	1	13505	tags=39%, list=23%, signal=51%
ST_JAK_STAT_PATHWAY	9	0.369793	0.655437	0.922662	1	1	996	tags=11%, list=2%, signal=11%
REACTOME_XENOBIOTICS	15	0.33297	0.654541	0.951987	1	1	13546	tags=47%, list=23%, signal=61%
PID_CDC42_REG_PATHWAY	30	0.280018	0.652961	0.994783	1	1	15038	tags=53%, list=26%, signal=72%
KIM_GLIS2_TARGETS_DN	6	0.411346	0.652787	0.890335	1	1	9687	tags=33%, list=17%, signal=40%
YANG_BREAST_CANCER_ESR1_DN	24	0.290128	0.652626	0.986159	1	1	4465	tags=17%, list=8%, signal=18%
WAESCH_ANAPHASE_PROMOTING_COMPLEX	12	0.345513	0.652292	0.934483	1	1	15023	tags=67%, list=26%, signal=90%
MIKKELSEN_PLURIPOTENT_STATE_UP	11	0.352024	0.651355	0.931818	1	1	12391	tags=36%, list=21%, signal=46%
DAIRKEE_CANCER_PRONE_RESPONSE_E2	28	0.27759	0.650455	0.992958	1	1	9057	tags=25%, list=16%, signal=30%
LIU_TARGETS_OF_VMYB_VS_CMYB_UP	15	0.320954	0.65009	0.957118	1	1	5617	tags=20%, list=10%, signal=22%
FIGUEROA_AML_METHYLATION_CLUSTER_2_DN	9	0.366072	0.649963	0.915044	1	1	2776	tags=11%, list=5%, signal=12%
REACTOME_ADENYLATE_CYCLASE_ACTIVATING_PATHWAY	10	0.363078	0.649884	0.921905	1	1	5606	tags=30%, list=10%, signal=33%
SCHAEFFER_PROSTATE_DEVELOPMENT_AND_CANCER_BOX1_UP	15	0.318249	0.649676	0.961268	1	1	12631	tags=40%, list=22%, signal=51%
MANTOVANI_NFKB_TARGETS_DN	9	0.372872	0.649426	0.910092	1	1	5168	tags=33%, list=9%, signal=37%
REACTOME_MICRORNA_MIRNA_BIOGENESIS	18	0.309963	0.649297	0.963287	1	1	2691	tags=17%, list=5%, signal=17%
HOFFMAN_CLOCK_TARGETS_UP	11	0.343598	0.648689	0.930783	1	1	10070	tags=36%, list=17%, signal=44%
REACTOME_CD28_DEPENDENT_VAV1_PATHWAY	11	0.345618	0.647407	0.929947	1	1	14585	tags=45%, list=25%, signal=61%
LIU_IL13_MEMORY_MODEL_DN	5	0.429354	0.647406	0.901119	1	1	662	tags=20%, list=1%, signal=20%
KOBAYASHI_EGFR_SIGNALING_6HR_UP	7	0.396681	0.645821	0.914179	1	1	371	tags=14%, list=1%, signal=14%
WILLERT_WNT_SIGNALING	21	0.302436	0.64494	0.978182	1	1	15437	tags=57%, list=27%, signal=78%
BIOCARTA_HIF_PATHWAY	15	0.321413	0.644539	0.967742	1	1	1891	tags=13%, list=3%, signal=14%
IIZUKA_LIVER_CANCER_EARLY_RECURRENCE	11	0.347995	0.64407	0.942342	1	1	8159	tags=27%, list=14%, signal=32%
TONKS_TARGETS_OF_RUNX1_RUNX1T1_FUSION_SUSTAINED_IN_MONOCYTE_DN	8	0.371329	0.643758	0.925455	1	1	10751	tags=25%, list=18%, signal=31%
EHRLICH_ICF_SYNDROM_UP	11	0.345982	0.642349	0.951872	1	1	7245	tags=27%, list=12%, signal=31%
TOMLINS_METASTASIS_DN	18	0.307228	0.642026	0.966667	1	1	15458	tags=67%, list=27%, signal=91%
REACTOME_PEPTIDE_HORMONE_BIOSYNTHESIS	13	0.324582	0.640661	0.961268	1	1	14305	tags=46%, list=25%, signal=61%
DISTECHE_ESCAPED_FROM_X_INACTIVATION	13	0.32559	0.639972	0.963768	1	1	11713	tags=31%, list=20%, signal=39%
PID_TCPTP_PATHWAY	43	0.256368	0.639881	0.998328	1	1	15309	tags=44%, list=26%, signal=60%
REACTOME_TERMINATION_OF_O_GLYCAN_BIOSYNTHESIS	21	0.289214	0.638938	0.986111	1	1	11411	tags=38%, list=20%, signal=47%
BYSTRYKH_HEMATOPOIESIS_STEM_CELL_SCP2_QTL_TRANS	24	0.284668	0.636709	0.989761	1	1	8553	tags=17%, list=15%, signal=20%
TESAR_ALK_AND_JAK_TARGETS_MOUSE_ES_D4_UP	5	0.423649	0.636697	0.896429	1	1	4842	tags=40%, list=8%, signal=44%
YAO_TEMPORAL_RESPONSE_TO_PROGESTERONE_CLUSTER_3	14	0.317755	0.633425	0.969091	1	1	9762	tags=29%, list=17%, signal=34%
BYSTRYKH_HEMATOPOIESIS_STEM_CELL_FGF3	8	0.364997	0.63149	0.918063	1	1	12581	tags=50%, list=22%, signal=64%
CLAUS_PGR_POSITIVE_MENINGIOMA_UP	8	0.368062	0.629643	0.934664	1	1	9808	tags=50%, list=17%, signal=60%
REACTOME_DOPAMINE_NEUROTRANSMITTER_RELEASE_CYCLE	11	0.336447	0.629225	0.944345	1	1	11079	tags=55%, list=19%, signal=67%
CHIN_BREAST_CANCER_COPY_NUMBER_DN	14	0.319182	0.629159	0.956672	1	1	14945	tags=43%, list=26%, signal=58%
MILICIC_FAMILIAL_ADENOMATOUS_POLYPOSIS_UP	9	0.352262	0.628714	0.939823	1	1	15540	tags=67%, list=27%, signal=91%
PID_HEDGEHOG_2PATHWAY	21	0.287299	0.628448	0.984456	1	1	8999	tags=24%, list=15%, signal=28%
DING_LUNG_CANCER_BY_MUTATION_RATE	20	0.291713	0.62715	0.991568	1	1	12279	tags=35%, list=21%, signal=44%
CEBALLOS_TARGETS_OF_TP53_AND_MYC_UP	21	0.285735	0.626534	0.987952	1	1	13741	tags=52%, list=24%, signal=69%
BIOCARTA_BCELLSURVIVAL_PATHWAY	16	0.306524	0.626098	0.961739	1	1	15014	tags=38%, list=26%, signal=51%
REACTOME_SOS_MEDIATED_SIGNALLING	14	0.312656	0.625971	0.976277	1	1	12996	tags=50%, list=22%, signal=64%
GRASEMANN_RETINOBLASTOMA_WITH_6P_AMPLIFICATION	14	0.316961	0.624367	0.968045	1	1	11472	tags=36%, list=20%, signal=44%
BIOCARTA_HER2_PATHWAY	22	0.28419	0.623303	0.991213	1	1	15127	tags=45%, list=26%, signal=61%
KYNG_ENVIRONMENTAL_STRESS_RESPONSE_NOT_BY_4NQO_IN_WS	38	0.258744	0.622927	0.998344	1	1	13554	tags=32%, list=23%, signal=41%
KIM_MYCL1_AMPLIFICATION_TARGETS_DN	18	0.295585	0.621856	0.980702	1	1	12949	tags=39%, list=22%, signal=50%
SCHAEFFER_PROSTATE_DEVELOPMENT_AND_CANCER_BOX4_UP	10	0.343319	0.621287	0.952727	1	1	4956	tags=20%, list=9%, signal=22%
SILIGAN_TARGETS_OF_EWS_FLI1_FUSION_UP	14	0.314193	0.619657	0.976744	1	1	12714	tags=36%, list=22%, signal=46%
ZHAN_EARLY_DIFFERENTIATION_GENES_UP	7	0.377356	0.617578	0.925532	1	1	2735	tags=29%, list=5%, signal=30%
REACTOME_CITRIC_ACID_CYCLE_TCA_CYCLE	20	0.28749	0.616894	0.989726	1	1	2672	tags=10%, list=5%, signal=10%
GAUSSMANN_MLL_AF4_FUSION_TARGETS_D_UP	35	0.25489	0.614119	1	1	1	14513	tags=40%, list=25%, signal=53%
ZHANG_RESPONSE_TO_CANTHARIDIN_UP	19	0.291076	0.612637	0.980251	1	1	13669	tags=42%, list=23%, signal=55%
VISALA_AGING_LYMPHOCYTE_UP	10	0.330616	0.611882	0.969314	1	1	4759	tags=20%, list=8%, signal=22%
NADELLA_PRKAR1A_TARGETS_UP	9	0.345873	0.61051	0.957411	1	1	6490	tags=22%, list=11%, signal=25%
SMID_BREAST_CANCER_NORMAL_LIKE_DN	6	0.387985	0.609992	0.933837	1	1	10862	tags=50%, list=19%, signal=61%
BIOCARTA_RAB_PATHWAY	12	0.320937	0.609274	0.965265	1	1	4294	tags=25%, list=7%, signal=27%
SOUCEK_MYC_TARGETS	8	0.360785	0.606336	0.945111	1	1	11705	tags=25%, list=20%, signal=31%
BIOCARTA_DNAFRAGMENT_PATHWAY	10	0.330042	0.604745	0.966728	1	1	9981	tags=30%, list=17%, signal=36%
BIOCARTA_EPO_PATHWAY	19	0.284786	0.602265	0.991103	1	1	8975	tags=21%, list=15%, signal=25%
BIOCARTA_BCR_PATHWAY	35	0.248712	0.601899	0.998273	1	1	11455	tags=29%, list=20%, signal=36%
KEGG_RIBOFLAVIN_METABOLISM	15	0.297401	0.601025	0.983019	1	1	16439	tags=53%, list=28%, signal=74%
BIOCARTA_IL7_PATHWAY	17	0.292123	0.600872	0.989267	1	1	13082	tags=47%, list=22%, signal=61%
CLIMENT_BREAST_CANCER_COPY_NUMBER_DN	8	0.345435	0.598359	0.963437	1	1	12814	tags=63%, list=22%, signal=80%
REACTOME_RNA_POL_I_TRANSCRIPTION_TERMINATION	20	0.276147	0.596367	0.994755	1	1	16392	tags=60%, list=28%, signal=83%
DING_LUNG_CANCER_MUTATED_FREQUENTLY	12	0.30818	0.595785	0.979853	1	1	13369	tags=50%, list=23%, signal=65%
REACTOME_SMAD2_SMAD3_SMAD4_HETEROTRIMER_REGULATES_TRANSCRIPTION	26	0.261343	0.59574	0.996534	1	1	15061	tags=46%, list=26%, signal=62%
REACTOME_REGULATION_OF_RHEB_GTPASE_ACTIVITY_BY_AMPK	10	0.324893	0.592722	0.969147	1	1	14515	tags=50%, list=25%, signal=67%
GUTIERREZ_CHRONIC_LYMPHOCYTIC_LEUKEMIA_UP	11	0.314729	0.590231	0.987132	1	1	200	tags=9%, list=0%, signal=9%
REACTOME_EFFECTS_OF_PIP2_HYDROLYSIS	23	0.269477	0.589088	0.99154	1	1	15184	tags=43%, list=26%, signal=59%
GOERING_BLOOD_HDL_CHOLESTEROL_QTL_CIS	13	0.298688	0.585975	0.978142	1	1	15452	tags=38%, list=27%, signal=52%
SUZUKI_CTCFL_TARGETS_UP	12	0.307041	0.583425	0.990892	1	1	10830	tags=25%, list=19%, signal=31%
AUJLA_IL22_AND_IL17A_SIGNALING	11	0.317689	0.581212	0.973929	1	1	10872	tags=18%, list=19%, signal=22%
MCCOLLUM_GELDANAMYCIN_RESISTANCE_DN	7	0.356993	0.581089	0.96	1	1	14660	tags=43%, list=25%, signal=57%
WU_HBX_TARGETS_2_DN	16	0.277062	0.573532	0.992995	1	1	16439	tags=44%, list=28%, signal=61%
PID_HIF1A_PATHWAY	16	0.278972	0.570413	0.994728	1	1	14603	tags=38%, list=25%, signal=50%
PID_IL5_PATHWAY	14	0.284734	0.568532	0.996364	1	1	12074	tags=29%, list=21%, signal=36%
REACTOME_REGULATION_OF_HYPOXIA_INDUCIBLE_FACTOR_HIF_BY_OXYGEN	22	0.256151	0.567066	1	1	1	13161	tags=36%, list=23%, signal=47%
RAMJAUN_APOPTOSIS_BY_TGFB1_VIA_SMAD4_UP	7	0.341085	0.566438	0.968402	1	1	662	tags=14%, list=1%, signal=14%
FU_INTERACT_WITH_ALKBH8	13	0.28919	0.564359	0.985533	1	1	8970	tags=15%, list=15%, signal=18%
BIOCARTA_IL12_PATHWAY	21	0.25647	0.560537	1	1	1	16491	tags=38%, list=28%, signal=53%
MATZUK_FERTILIZATION	8	0.322441	0.554332	0.977737	1	1	11541	tags=25%, list=20%, signal=31%
GROSS_HYPOXIA_VIA_HIF1A_ONLY	8	0.322582	0.552526	0.97048	1	1	12614	tags=50%, list=22%, signal=64%
SABATES_COLORECTAL_ADENOMA_SIZE_DN	13	0.289593	0.548308	0.994737	1	1	10809	tags=38%, list=19%, signal=47%
HEIDENBLAD_AMPLIFIED_IN_BONE_CANCER	7	0.318394	0.529358	0.977819	1	1	11444	tags=29%, list=20%, signal=36%
SCHAEFFER_PROSTATE_DEVELOPMENT_AND_CANCER_BOX2_UP	5	0.340828	0.508642	0.979439	1	1	11606	tags=40%, list=20%, signal=50%
IM_SREBF1A_TARGETS	5	0.336534	0.50354	0.975379	1	1	11002	tags=60%, list=19%, signal=74%
OKAMOTO_LIVER_CANCER_MULTICENTRIC_OCCURRENCE_DN	6	0.31927	0.494926	0.992481	1	1	12566	tags=33%, list=22%, signal=43%
HOLLEMAN_DAUNORUBICIN_B_ALL_UP	10	0.273687	0.484954	1	1	1	13071	tags=30%, list=22%, signal=39%
JONES_TCOF1_TARGETS	5	0.309034	0.452574	0.998095	0.999876	1	14513	tags=40%, list=25%, signal=53%
